# Supplementary material for: 5,6-Dimeth­yl-1,10-phenanthroline
Source: Acta Crystallogr Sect E Struct Rep Online. 2013 Sep 18;69(Pt 10):o1560. doi: 10.1107/S1600536813025087 (PMC3790421; doi:10.1107/S1600536813025087)
Supplement: Supplementary file 1 [file e-69-o1560-sup1.cif]

##############################################################################
#                                                                            #
# This CIF contains the data in a paper accepted for publication in          #
# Acta Crystallographica Section E. It conforms to the requirements of       #
# Notes for Authors for Acta Crystallographica Section E, and has been       #
# peer reviewed under the auspices of the IUCr Commission on Journals.       #
#                                                                            #
# Full details of the Crystallographic Information File format               #
# are given in the paper "The Crystallographic Information File (CIF):       #
# a New Standard Archive File for Crystallography" by S. R. Hall, F. H.      #
# Allen and I. D. Brown [Acta Cryst. (1991), A47, 655-685].                  #
#                                                                            #
# The current version of the core CIF dictionary is obtainable from          #
# ftp://ftp.iucr.org/pub/cif_core.dic.                                       #
#                                                                            #
# Software is freely available for graphical display of the structure(s)     #
# in this CIF. For information consult the CIF software page                 #
# http://www.iucr.org/resources/cif/software.                                #
#                                                                            #
# This file may be used for bona fide research purposes within the           #
# scientific community so long as proper attribution is given to the journal # 
# article from which it was obtained.                                        #
#                                                                            #
##############################################################################
data_srd3013
_audit_creation_method     WinGX
_journal_date_recd_electronic     2013-08-29
_journal_date_accepted     2013-09-09
_journal_name_full     'Acta Crystallographica, Section E'
_journal_year     2013
_journal_volume     69
_journal_issue     10
_journal_page_first     o1560
_journal_page_last     o1560
_journal_paper_category     QO
_journal_paper_doi     10.1107/S1600536813025087
_journal_coeditor_code     BX2451
_publ_contact_author_name     'Sergio S. Rozenel'
_publ_contact_author_address
;
Chemistry Department and Chemical Sciences Division
of Lawrence Berkeley National Laboratory
University of California, Berkeley
California 94720
USA
;
_publ_contact_author_email     SSrozenel@lbl.gov
_publ_contact_author_fax     ?
_publ_contact_author_phone     '510 725 9545'
_publ_section_title
;
5,6-Dimethyl-1,10-phenanthroline
;
_publ_section_title_footnote     .
loop_
    _publ_author_name
    _publ_author_address
    'Rozenel, Sergio S.'
;
Chemistry Department and Chemical Sciences Division of Lawrence Berkeley
 National Laboratory
University of California, Berkeley
California 94720
USA
;
_publ_section_synopsis     .
data_I
_database_code_depnum_ccdc_archive 'CCDC 960120'
_audit_creation_method     SHELXL-97
_chemical_name_systematic
;
5,6-Dimethyl-1,10-phenanthroline
;
_chemical_name_common     '5,6-dimethyl-1,10-phenanthroline'
_chemical_formula_moiety     'C14 H12 N2'
_chemical_formula_sum     'C14 H12 N2'
_chemical_formula_iupac     'C14 H12 N2'
_chemical_formula_weight     208.26
_chemical_melting_point     ?
_symmetry_cell_setting     monoclinic
_symmetry_space_group_name_H-M     'P 21/c'
_symmetry_space_group_name_hall     '-P 2ybc'
loop_
    _symmetry_equiv_pos_as_xyz
    'x, y, z'
    '-x, y+1/2, -z+1/2'
    '-x, -y, -z'
    'x, -y-1/2, z-1/2'
_cell_length_a     7.1932(7)
_cell_length_b     10.0572(10)
_cell_length_c     13.8729(13)
_cell_angle_alpha     90.00
_cell_angle_beta     93.673(5)
_cell_angle_gamma     90.00
_cell_volume     1001.55(17)
_cell_formula_units_Z     4
_cell_measurement_reflns_used     9819
_cell_measurement_theta_min     2.50
_cell_measurement_theta_max     25.44
_cell_measurement_temperature     100(2)
_cell_special_details     SHELXL-97
_exptl_crystal_description     block
_exptl_crystal_colour     colourless
_exptl_crystal_size_max     0.11
_exptl_crystal_size_mid     0.10
_exptl_crystal_size_min     0.09
_exptl_crystal_density_diffrn     1.381
_exptl_crystal_density_meas     ?
_exptl_crystal_density_method     'not measured'
_exptl_crystal_F_000     440
_exptl_absorpt_coefficient_mu     0.083
_exptl_absorpt_correction_type     multi-scan
_exptl_absorpt_process_details     '(SADABS; Bruker, 2009)'
_exptl_absorpt_correction_T_min     0.991
_exptl_absorpt_correction_T_max     0.993
_exptl_special_details     ?
_diffrn_ambient_temperature     100(2)
_diffrn_radiation_type     MoK\a
_diffrn_radiation_wavelength     0.71073
_diffrn_radiation_source     'microfocus sealed tube'
_diffrn_radiation_monochromator     'QUAZAR multilayer mirrors'
_diffrn_measurement_device_type     'Bruker APEXII CCD'
_diffrn_measurement_method     '\f and \w scans'
_diffrn_detector_area_resol_mean     8.366
_diffrn_reflns_number     16500
_diffrn_reflns_av_R_equivalents     0.0222
_diffrn_reflns_av_sigmaI/netI     0.0128
_diffrn_reflns_theta_min     2.50
_diffrn_reflns_theta_max     25.48
_diffrn_reflns_theta_full     25.00
_diffrn_measured_fraction_theta_max     0.996
_diffrn_measured_fraction_theta_full     0.999
_diffrn_reflns_limit_h_min     -8
_diffrn_reflns_limit_h_max     8
_diffrn_reflns_limit_k_min     -12
_diffrn_reflns_limit_k_max     12
_diffrn_reflns_limit_l_min     -16
_diffrn_reflns_limit_l_max     16
_refine_special_details
;
Refinement of <i>F</i>^2^ against ALL reflections. The weighted <i>R</i>-factor
<i>wR</i> and goodness of fit <i>S</i> are based on <i>F</i>^2^, conventional
<i>R</i>-factors <i>R</i> are based on <i>F</i>, with <i>F</i> set to zero for
negative <i>F</i>^2^. The threshold expression of <i>F</i>^2^ >
\s(<i>F</i>^2^) is used only for calculating <i>R</i>-factors(gt) <i>etc</i>.
and is not relevant to the choice of reflections for refinement.
<i>R</i>-factors based on <i>F</i>^2^ are statistically about twice as large
as those based on <i>F</i>, and <i>R</i>- factors based on ALL data will be
even larger.
;
_reflns_number_total     1855
_reflns_number_gt     1613
_reflns_threshold_expression     >2sigma(I)
_refine_ls_structure_factor_coef     Fsqd
_refine_ls_matrix_type     full
_refine_ls_R_factor_all     0.0404
_refine_ls_R_factor_gt     0.0348
_refine_ls_wR_factor_gt     0.0957
_refine_ls_wR_factor_ref     0.1000
_refine_ls_goodness_of_fit_ref     1.056
_refine_ls_restrained_S_all     1.056
_refine_ls_number_reflns     1855
_refine_ls_number_parameters     171
_refine_ls_number_restraints     0
_refine_ls_hydrogen_treatment     mixed
_refine_ls_weighting_scheme     calc
_refine_ls_weighting_details
         'calc w=1/[\s^2^(Fo^2^)+(0.0576P)^2^+0.2458P] where P=(Fo^2^+2Fc^2^)/3'
_atom_sites_solution_hydrogens     geom
_atom_sites_solution_primary     direct
_atom_sites_solution_secondary     difmap
_refine_ls_shift/su_max     0.000
_refine_ls_shift/su_mean     0.000
_refine_diff_density_max     0.157
_refine_diff_density_min     -0.197
_refine_ls_extinction_method     none
_refine_ls_extinction_coef     ?
loop_
    _atom_type_symbol
    _atom_type_description
    _atom_type_scat_dispersion_real
    _atom_type_scat_dispersion_imag
    _atom_type_scat_source
    'C' 'C' 0.0033 0.0016
                         'International Tables Vol C Tables 4.2.6.8 and 6.1.1.4'
    'H' 'H' 0.0000 0.0000
                         'International Tables Vol C Tables 4.2.6.8 and 6.1.1.4'
    'N' 'N' 0.0061 0.0033
                         'International Tables Vol C Tables 4.2.6.8 and 6.1.1.4'
_computing_data_collection     'APEX2 (Bruker, 2009)'
_computing_cell_refinement     'SAINT (Bruker, 2009)'
_computing_data_reduction     'SAINT (Bruker, 2009)'
_computing_structure_solution     'SIR-97 (Altomare, <i>et al.</i> 1999)'
_computing_structure_refinement     'SHELXL97 (Sheldrick, 2008)'
_computing_molecular_graphics     'ORTEP-32 (Farrugia, 2012)'
_computing_publication_material     'WinGX (Farrugia, 2012)'
loop_
    _atom_site_type_symbol
    _atom_site_label
    _atom_site_fract_x
    _atom_site_fract_y
    _atom_site_fract_z
    _atom_site_U_iso_or_equiv
    _atom_site_adp_type
    _atom_site_calc_flag
    _atom_site_refinement_flags
    _atom_site_occupancy
    _atom_site_symmetry_multiplicity
    _atom_site_disorder_assembly
    _atom_site_disorder_group
    C C1 0.42701(15) 0.02490(12) 0.23673(8) 0.0163(3) Uani d . 1 1 . .
    C C2 0.42141(15) 0.15376(12) 0.19967(8) 0.0169(3) Uani d . 1 1 . .
    C C3 0.35250(15) 0.17126(12) 0.10622(8) 0.0155(3) Uani d . 1 1 . .
    C C4 0.29281(14) 0.06112(11) 0.04921(8) 0.0133(3) Uani d . 1 1 . .
    C C5 0.22138(14) 0.07469(11) -0.05047(8) 0.0140(3) Uani d . 1 1 . .
    C C6 0.17602(14) -0.03576(11) -0.10406(8) 0.0140(3) Uani d . 1 1 . .
    C C7 0.19526(14) -0.16667(11) -0.06034(8) 0.0136(3) Uani d . 1 1 . .
    C C8 0.15222(15) -0.28403(12) -0.11278(8) 0.0168(3) Uani d . 1 1 . .
    C C9 0.17425(16) -0.40516(12) -0.06876(8) 0.0192(3) Uani d . 1 1 . .
    C C10 0.24086(16) -0.40937(12) 0.02795(9) 0.0193(3) Uani d . 1 1 . .
    C C11 0.26123(14) -0.18229(11) 0.03706(8) 0.0132(3) Uani d . 1 1 . .
    C C12 0.31061(14) -0.06488(11) 0.09349(8) 0.0128(3) Uani d . 1 1 . .
    C C13 0.20306(16) 0.21432(12) -0.08965(8) 0.0182(3) Uani d . 1 1 . .
    H H13A 0.3273 0.2519 -0.0961 0.027 Uiso calc R 1 1 . .
    H H13B 0.1353 0.2692 -0.0452 0.027 Uiso calc R 1 1 . .
    H H13C 0.1347 0.2125 -0.1530 0.027 Uiso calc R 1 1 . .
    C C14 0.10570(15) -0.03036(12) -0.20896(8) 0.0188(3) Uani d . 1 1 . .
    H H14A -0.0264 -0.0549 -0.2148 0.028 Uiso calc R 1 1 . .
    H H14B 0.1771 -0.0926 -0.2464 0.028 Uiso calc R 1 1 . .
    H H14C 0.1207 0.0600 -0.2337 0.028 Uiso calc R 1 1 . .
    N N1 0.37466(12) -0.08243(9) 0.18696(7) 0.0150(2) Uani d . 1 1 . .
    N N2 0.28440(13) -0.30292(9) 0.08056(7) 0.0163(3) Uani d . 1 1 . .
    H H1 0.4752(17) 0.0073(13) 0.3036(9) 0.019(3) Uiso d . 1 1 . .
    H H2 0.4698(17) 0.2240(14) 0.2390(9) 0.020(3) Uiso d . 1 1 . .
    H H3 0.3500(18) 0.2604(15) 0.0801(9) 0.023(3) Uiso d . 1 1 . .
    H H8 0.1103(18) -0.2799(14) -0.1809(10) 0.026(3) Uiso d . 1 1 . .
    H H9 0.1465(17) -0.4866(14) -0.1012(9) 0.022(3) Uiso d . 1 1 . .
    H H10 0.2560(18) -0.4966(14) 0.0606(9) 0.024(3) Uiso d . 1 1 . .
loop_
    _atom_site_aniso_label
    _atom_site_aniso_U_11
    _atom_site_aniso_U_22
    _atom_site_aniso_U_33
    _atom_site_aniso_U_12
    _atom_site_aniso_U_13
    _atom_site_aniso_U_23
    C1 0.0132(5) 0.0220(7) 0.0137(6) -0.0005(4) 0.0003(4) -0.0018(5)
    C2 0.0141(6) 0.0184(6) 0.0183(6) -0.0024(4) 0.0026(4) -0.0061(5)
    C3 0.0146(6) 0.0130(6) 0.0194(6) 0.0002(4) 0.0043(4) 0.0005(5)
    C4 0.0086(5) 0.0157(6) 0.0160(6) 0.0004(4) 0.0031(4) 0.0004(5)
    C5 0.0095(5) 0.0160(6) 0.0167(6) 0.0014(4) 0.0030(4) 0.0034(5)
    C6 0.0098(5) 0.0184(6) 0.0141(6) 0.0011(4) 0.0023(4) 0.0007(5)
    C7 0.0093(5) 0.0169(6) 0.0149(6) 0.0007(4) 0.0020(4) -0.0005(5)
    C8 0.0154(6) 0.0210(7) 0.0142(6) -0.0015(5) 0.0008(4) -0.0024(5)
    C9 0.0201(6) 0.0157(6) 0.0217(6) -0.0018(5) 0.0014(5) -0.0045(5)
    C10 0.0209(6) 0.0126(6) 0.0241(7) 0.0004(5) 0.0001(5) 0.0012(5)
    C11 0.0101(5) 0.0145(6) 0.0151(6) 0.0005(4) 0.0026(4) 0.0012(5)
    C12 0.0091(5) 0.0165(6) 0.0130(6) 0.0004(4) 0.0019(4) 0.0013(4)
    C13 0.0197(6) 0.0169(7) 0.0177(6) 0.0004(5) 0.0000(5) 0.0029(5)
    C14 0.0192(6) 0.0218(7) 0.0150(6) 0.0019(5) -0.0014(4) 0.0023(5)
    N1 0.0138(5) 0.0180(5) 0.0131(5) 0.0002(4) -0.0002(4) 0.0002(4)
    N2 0.0172(5) 0.0135(5) 0.0178(5) -0.0001(4) -0.0003(4) 0.0013(4)
_geom_special_details
;
All e.s.d.'s (except the e.s.d. in the dihedral angle between two l.s. planes)
are estimated using the full covariance matrix. The cell e.s.d.'s are taken
into account individually in the estimation of e.s.d.'s in distances, angles
and torsion angles; correlations between e.s.d.'s in cell parameters are only
used when they are defined by crystal symmetry. An approximate (isotropic)
treatment of cell e.s.d.'s is used for estimating e.s.d.'s involving l.s.
planes.
;
loop_
    _geom_bond_atom_site_label_1
    _geom_bond_atom_site_label_2
    _geom_bond_site_symmetry_2
    _geom_bond_distance
    _geom_bond_publ_flag
    C1 N1 . 1.3230(15) no
    C1 C2 . 1.3939(17) no
    C1 H1 . 0.985(13) no
    C2 C3 . 1.3695(16) no
    C2 H2 . 0.945(14) no
    C3 C4 . 1.4118(16) no
    C3 H3 . 0.967(15) no
    C4 C12 . 1.4105(16) no
    C4 C5 . 1.4505(16) no
    C5 C6 . 1.3645(16) no
    C5 C13 . 1.5085(15) no
    C6 C7 . 1.4525(16) no
    C6 C14 . 1.5108(15) no
    C7 C8 . 1.4104(15) no
    C7 C11 . 1.4118(15) no
    C8 C9 . 1.3673(17) no
    C8 H8 . 0.975(14) no
    C9 C10 . 1.3960(17) no
    C9 H9 . 0.950(14) no
    C10 N2 . 1.3220(15) no
    C10 H10 . 0.990(14) no
    C11 N2 . 1.3605(14) no
    C11 C12 . 1.4483(15) no
    C12 N1 . 1.3595(14) no
    C13 H13A . 0.9800 no
    C13 H13B . 0.9800 no
    C13 H13C . 0.9800 no
    C14 H14A . 0.9800 no
    C14 H14B . 0.9800 no
    C14 H14C . 0.9800 no
loop_
    _geom_angle_atom_site_label_1
    _geom_angle_atom_site_label_2
    _geom_angle_atom_site_label_3
    _geom_angle_site_symmetry_1
    _geom_angle_site_symmetry_3
    _geom_angle
    _geom_angle_publ_flag
    N1 C1 C2 . . 124.44(10) no
    N1 C1 H1 . . 114.6(8) no
    C2 C1 H1 . . 121.0(7) no
    C3 C2 C1 . . 117.96(10) no
    C3 C2 H2 . . 123.3(8) no
    C1 C2 H2 . . 118.7(8) no
    C2 C3 C4 . . 120.54(11) no
    C2 C3 H3 . . 118.1(8) no
    C4 C3 H3 . . 121.3(8) no
    C12 C4 C3 . . 116.43(10) no
    C12 C4 C5 . . 121.10(10) no
    C3 C4 C5 . . 122.46(10) no
    C6 C5 C4 . . 120.03(10) no
    C6 C5 C13 . . 123.31(10) no
    C4 C5 C13 . . 116.65(10) no
    C5 C6 C7 . . 119.83(10) no
    C5 C6 C14 . . 123.31(10) no
    C7 C6 C14 . . 116.87(10) no
    C8 C7 C11 . . 116.73(10) no
    C8 C7 C6 . . 122.09(10) no
    C11 C7 C6 . . 121.17(10) no
    C9 C8 C7 . . 119.99(10) no
    C9 C8 H8 . . 119.4(8) no
    C7 C8 H8 . . 120.6(8) no
    C8 C9 C10 . . 118.62(11) no
    C8 C9 H9 . . 122.8(8) no
    C10 C9 H9 . . 118.6(8) no
    N2 C10 C9 . . 124.10(11) no
    N2 C10 H10 . . 116.7(8) no
    C9 C10 H10 . . 119.2(8) no
    N2 C11 C7 . . 123.22(10) no
    N2 C11 C12 . . 117.93(10) no
    C7 C11 C12 . . 118.84(10) no
    N1 C12 C4 . . 123.21(10) no
    N1 C12 C11 . . 117.78(10) no
    C4 C12 C11 . . 119.00(10) no
    C5 C13 H13A . . 109.5 no
    C5 C13 H13B . . 109.5 no
    H13A C13 H13B . . 109.5 no
    C5 C13 H13C . . 109.5 no
    H13A C13 H13C . . 109.5 no
    H13B C13 H13C . . 109.5 no
    C6 C14 H14A . . 109.5 no
    C6 C14 H14B . . 109.5 no
    H14A C14 H14B . . 109.5 no
    C6 C14 H14C . . 109.5 no
    H14A C14 H14C . . 109.5 no
    H14B C14 H14C . . 109.5 no
    C1 N1 C12 . . 117.36(9) no
    C10 N2 C11 . . 117.34(10) no
loop_
    _geom_hbond_atom_site_label_D
    _geom_hbond_atom_site_label_H
    _geom_hbond_atom_site_label_A
    _geom_hbond_site_symmetry_A
    _geom_hbond_distance_DH
    _geom_hbond_distance_HA
    _geom_hbond_distance_DA
    _geom_hbond_angle_DHA
    C2 H2 N1 2_655 0.945(14) 2.439(13) 3.3718(15) 169.0(10)
_iucr_refine_instructions_details
;
TITL srd3013 in P2(1)/c
CELL  0.71073   7.1932  10.0572  13.8729   90.000   93.673   90.000
ZERR     4.00   0.0007   0.0010   0.0013    0.000    0.005    0.000
LATT   1
SYMM  - X, 1/2 + Y, 1/2 - Z
SFAC  C    H    N
UNIT  56   48   8
MERG   2
FMAP   2
PLAN   25
SIZE     0.10   0.11   0.90
ACTA    50.00
HTAB    2.00000
BOND   $H
LIST   4
WPDB  -2
L.S.   16
TEMP  -173.00
WGHT    0.057600    0.245800
FVAR       0.12214
C1    1    0.427011    0.024895    0.236729    11.00000    0.01316    0.02197 =
         0.01373   -0.00178    0.00033   -0.00046
C2    1    0.421413    0.153758    0.199674    11.00000    0.01409    0.01843 =
         0.01828   -0.00612    0.00258   -0.00238
C3    1    0.352500    0.171261    0.106215    11.00000    0.01462    0.01299 =
         0.01941    0.00052    0.00432    0.00017
C4    1    0.292807    0.061121    0.049208    11.00000    0.00857    0.01571 =
         0.01601    0.00038    0.00310    0.00044
C5    1    0.221381    0.074693   -0.050472    11.00000    0.00950    0.01605 =
         0.01672    0.00337    0.00297    0.00137
C6    1    0.176024   -0.035759   -0.104058    11.00000    0.00978    0.01843 =
         0.01406    0.00074    0.00229    0.00114
C7    1    0.195257   -0.166672   -0.060336    11.00000    0.00934    0.01686 =
         0.01489   -0.00052    0.00198    0.00069
C8    1    0.152224   -0.284032   -0.112777    11.00000    0.01536    0.02097 =
         0.01416   -0.00243    0.00075   -0.00152
C9    1    0.174250   -0.405156   -0.068756    11.00000    0.02011    0.01566 =
         0.02173   -0.00448    0.00141   -0.00176
C10   1    0.240857   -0.409366    0.027950    11.00000    0.02090    0.01262 =
         0.02411    0.00121    0.00008    0.00045
C11   1    0.261233   -0.182286    0.037058    11.00000    0.01014    0.01446 =
         0.01513    0.00115    0.00263    0.00054
C12   1    0.310606   -0.064885    0.093488    11.00000    0.00906    0.01654 =
         0.01296    0.00131    0.00192    0.00042
C13   1    0.203063    0.214317   -0.089648    11.00000    0.01970    0.01693 =
         0.01773    0.00293   -0.00004    0.00035
AFIX 137
H13A  2    0.327318    0.251949   -0.096109    11.00000   -1.50000
H13B  2    0.135286    0.269202   -0.045240    11.00000   -1.50000
H13C  2    0.134683    0.212511   -0.153046    11.00000   -1.50000
AFIX   0
C14   1    0.105695   -0.030356   -0.208964    11.00000    0.01919    0.02184 =
         0.01504    0.00233   -0.00138    0.00192
AFIX 137
H14A  2   -0.026380   -0.054938   -0.214786    11.00000   -1.50000
H14B  2    0.177102   -0.092630   -0.246427    11.00000   -1.50000
H14C  2    0.120745    0.060007   -0.233726    11.00000   -1.50000
AFIX   0
N1    3    0.374664   -0.082433    0.186959    11.00000    0.01380    0.01799 =
         0.01314    0.00023   -0.00015    0.00022
N2    3    0.284403   -0.302915    0.080559    11.00000    0.01724    0.01351 =
         0.01785    0.00131   -0.00031   -0.00012
H1    2    0.475233    0.007271    0.303600    11.00000    0.01943
H2    2    0.469811    0.223958    0.239019    11.00000    0.01974
H3    2    0.350037    0.260439    0.080078    11.00000    0.02318
H8    2    0.110332   -0.279859   -0.180927    11.00000    0.02601
H9    2    0.146519   -0.486583   -0.101233    11.00000    0.02189
H10   2    0.256015   -0.496581    0.060634    11.00000    0.02362
HKLF 4
REM  srd3013 in P2(1)/c
REM R1 =  0.0348 for   1613 Fo > 4sig(Fo)  and  0.0404 for all   1855 data
REM    171 parameters refined using      0 restraints
END
WGHT      0.0576      0.2458
REM Highest difference peak  0.157,  deepest hole -0.197,  1-sigma level  0.042
Q1    1   0.2778 -0.1780 -0.0245  11.00000  0.05    0.16
Q2    1   0.2301  0.0651  0.0068  11.00000  0.05    0.15
Q3    1   0.2541  0.0195 -0.0861  11.00000  0.05    0.14
Q4    1   0.1498 -0.1002 -0.0777  11.00000  0.05    0.14
Q5    1   0.2582  0.1125  0.0838  11.00000  0.05    0.14
Q6    1   0.0138  0.0475 -0.2341  11.00000  0.05    0.14
Q7    1   0.1463  0.0365 -0.0651  11.00000  0.05    0.14
Q8    1   0.3376 -0.3030  0.1424  11.00000  0.05    0.13
Q9    1   0.3381 -0.0001  0.0593  11.00000  0.05    0.13
Q10   1   0.3220  0.1620  0.1626  11.00000  0.05    0.13
Q11   1   0.1798 -0.1711 -0.0042  11.00000  0.05    0.13
Q12   1   0.2221 -0.1205  0.0775  11.00000  0.05    0.13
Q13   1   0.1552 -0.0400 -0.1535  11.00000  0.05    0.13
Q14   1   0.2558 -0.0055  0.0748  11.00000  0.05    0.12
Q15   1   0.4513 -0.1575  0.2211  11.00000  0.05    0.12
Q16   1   0.3570 -0.0701  0.1250  11.00000  0.05    0.12
Q17   1   0.3045 -0.0705  0.1382  11.00000  0.05    0.12
Q18   1   0.1407 -0.4017 -0.0073  11.00000  0.05    0.11
Q19   1   0.0201 -0.1292 -0.2473  11.00000  0.05    0.11
Q20   1   0.4738  0.0921  0.2047  11.00000  0.05    0.11
Q21   1   0.2636  0.2328 -0.1640  11.00000  0.05    0.10
Q22   1   0.1201 -0.2176 -0.0797  11.00000  0.05    0.10
Q23   1   0.1667 -0.2755 -0.1777  11.00000  0.05    0.10
Q24   1   0.3104 -0.1586  0.2243  11.00000  0.05    0.10
Q25   1   0.3477 -0.1312  0.0563  11.00000  0.05    0.10
;
