# Supplementary material for: 5,6-Dimeth­yl-1,10-phenanthroline
Source: Acta Crystallogr Sect E Struct Rep Online. 2013 Sep 18;69(Pt 10):o1560. doi: 10.1107/S1600536813025087 (PMC3790421; doi:10.1107/S1600536813025087)
Supplement: Supplementary file 2 [file e-69-o1560-Isup2.hkl]

# 
# h,k,l, Fc-squared, Fo-squared, sigma(Fo-squared) and status flag 
# 
data_I
_shelx_title ' srd3013 in P2(1)/c' 
_shelx_refln_list_code          4 
_shelx_F_calc_maximum      263.42 
_exptl_crystal_F_000       440.00 
_reflns_d_resolution_high  0.8262 
 
loop_ 
 _symmetry_equiv_pos_as_xyz 
 'x, y, z' 
 '-x, y+1/2, -z+1/2' 
 '-x, -y, -z' 
 'x, -y-1/2, z-1/2' 
 
_cell_length_a     7.1932 
_cell_length_b    10.0572 
_cell_length_c    13.8729 
_cell_angle_alpha  90.000 
_cell_angle_beta   93.673 
_cell_angle_gamma  90.000 
 
_shelx_F_squared_multiplier     1.000 
 
loop_ 
 _refln_index_h 
 _refln_index_k 
 _refln_index_l 
 _refln_F_squared_calc 
 _refln_F_squared_meas 
 _refln_F_squared_sigma 
 _refln_observed_status 
   1   0   0      274.84      260.32      1.39 o 
   2   0   0    17935.62    17012.09     76.71 o 
   3   0   0      672.45      606.89      3.86 o 
   4   0   0       56.24       48.78      1.10 o 
   5   0   0      280.55      310.79      4.37 o 
   7   0   0       76.05       98.50      3.85 o 
   8   0   0      130.89      125.57      5.42 o 
   1   1   0     2699.16     2533.16      8.24 o 
   2   1   0     1374.91     1291.62      4.55 o 
   3   1   0     1009.36      974.39      4.34 o 
   4   1   0       24.76       21.39      0.65 o 
   5   1   0        8.01        9.34      0.56 o 
   6   1   0      116.49      117.64      2.05 o 
   7   1   0        0.51        0.61      0.61 o 
   8   1   0      193.52      195.12      5.62 o 
   0   2   0      594.45      552.07      4.61 o 
   1   2   0       13.04       12.56      0.28 o 
   2   2   0      209.43      196.16      1.32 o 
   3   2   0        0.15        0.38      0.16 o 
   4   2   0       50.62       54.60      0.94 o 
   5   2   0        0.90        0.61      0.30 o 
   6   2   0       24.35       20.21      1.21 o 
   7   2   0        2.73        1.60      0.77 o 
   8   2   0       33.60       28.94      2.13 o 
   1   3   0     1018.11      972.73      4.26 o 
   2   3   0       25.92       30.14      0.53 o 
   3   3   0       60.94       77.03      0.83 o 
   4   3   0       61.01       56.70      0.93 o 
   5   3   0      424.58      445.80      4.03 o 
   6   3   0      302.56      298.81      3.70 o 
   7   3   0       22.91       25.58      1.53 o 
   8   3   0       76.54       70.92      2.75 o 
   0   4   0      108.40      110.26      1.64 o 
   1   4   0      259.22      271.54      2.07 o 
   2   4   0       95.95       99.02      1.15 o 
   3   4   0      207.16      209.24      1.82 o 
   4   4   0       40.50       45.65      1.08 o 
   5   4   0      157.42      168.00      2.27 o 
   6   4   0        7.01        5.23      0.74 o 
   7   4   0       90.45       93.47      2.53 o 
   8   4   0       13.51       11.30      1.64 o 
   1   5   0       15.24       11.62      0.48 o 
   2   5   0       29.49       30.69      0.78 o 
   3   5   0      798.70      827.48      5.83 o 
   4   5   0       18.02       17.97      0.94 o 
   5   5   0      461.50      483.42      4.38 o 
   6   5   0        2.60        2.14      0.66 o 
   7   5   0        0.37        0.42      0.81 o 
   0   6   0       77.59       75.86      1.79 o 
   1   6   0       69.57       70.34      1.11 o 
   2   6   0      314.25      315.39      3.00 o 
   3   6   0        2.92        2.78      0.49 o 
   4   6   0       10.61        9.68      0.87 o 
   5   6   0        0.10        0.20      0.51 o 
   6   6   0       54.89       57.00      1.77 o 
   7   6   0       36.50       37.40      2.16 o 
   1   7   0       40.82       47.01      1.39 o 
   2   7   0      513.23      498.23      4.58 o 
   3   7   0      270.33      268.08      3.48 o 
   4   7   0       35.93       38.19      1.53 o 
   5   7   0        9.35        9.01      0.98 o 
   6   7   0       45.63       41.97      2.35 o 
   7   7   0        1.42        0.35      1.18 o 
   0   8   0     1851.94     1827.89     13.82 o 
   1   8   0       18.67       20.69      0.92 o 
   2   8   0     1114.82     1146.72      8.84 o 
   3   8   0      183.57      183.87      3.05 o 
   4   8   0       96.68      103.31      2.41 o 
   5   8   0       35.79       37.10      1.96 o 
   6   8   0        3.69        2.38      2.09 o 
   1   9   0      251.81      268.59      3.64 o 
   2   9   0      474.75      478.92      5.21 o 
   3   9   0        0.26        2.94      0.70 o 
   4   9   0        0.00        0.50      0.92 o 
   5   9   0       59.81       55.27      5.44 o 
   0  10   0       35.62       31.62      2.27 o 
   1  10   0       23.61       23.07      1.28 o 
   2  10   0      123.07      119.72      5.68 o 
   3  10   0       28.63       30.60      2.52 o 
   4  10   0       47.11       47.22      3.83 o 
   1  11   0      109.89      118.72      5.39 o 
   2  11   0       18.36       18.04      2.43 o 
   3  11   0        1.60        0.89      1.55 o 
   1  12   0       76.34       88.04      4.35 o 
  -8   1   1        0.06       -0.71      0.99 o 
  -7   1   1        0.24        0.22      0.62 o 
  -6   1   1       17.31       18.66      1.00 o 
  -5   1   1        0.76        1.59      0.45 o 
  -4   1   1       34.03       28.38      0.68 o 
  -3   1   1     1563.52     1528.22      5.90 o 
  -2   1   1    10195.92     9902.56     30.00 o 
  -1   1   1        1.93        1.11      0.16 o 
   0   1   1     5179.38     4726.14     19.18 o 
   1   1   1      904.80      863.81      3.22 o 
   2   1   1     2127.94     1961.45      7.28 o 
   3   1   1       97.26       99.24      1.04 o 
   4   1   1        0.15        0.15      0.21 o 
   5   1   1        0.01       -0.11      0.27 o 
   6   1   1       18.75       21.57      1.09 o 
   7   1   1       21.19       21.25      1.68 o 
   8   1   1      303.82      287.44      6.56 o 
  -8   2   1       35.51       34.02      3.47 o 
  -7   2   1       75.71       76.14      2.42 o 
  -6   2   1       64.28       65.93      1.70 o 
  -5   2   1       31.28       34.57      0.97 o 
  -4   2   1       82.26       75.73      0.93 o 
  -3   2   1      141.20      135.49      1.10 o 
  -2   2   1       92.87       93.06      0.84 o 
  -1   2   1     2932.69     2723.21      9.84 o 
   0   2   1      244.26      225.55      1.24 o 
   1   2   1      921.62      883.05      4.03 o 
   2   2   1      218.30      201.00      1.29 o 
   3   2   1      231.93      237.52      1.80 o 
   4   2   1        1.03        2.09      0.27 o 
   5   2   1       13.56       14.91      0.84 o 
   6   2   1       61.24       62.16      1.88 o 
   7   2   1       30.96       27.52      1.49 o 
   8   2   1       48.36       48.85      2.51 o 
  -8   3   1        5.57        2.68      1.10 o 
  -7   3   1      357.31      361.57      4.91 o 
  -6   3   1       21.85       23.35      1.23 o 
  -5   3   1       21.85       22.21      0.79 o 
  -4   3   1        9.10       10.95      0.51 o 
  -3   3   1      261.17      261.61      1.95 o 
  -2   3   1      122.29      119.05      1.13 o 
  -1   3   1        2.52        1.61      0.18 o 
   0   3   1       21.63       16.89      0.31 o 
   1   3   1      406.66      419.09      2.62 o 
   2   3   1      155.65      149.97      1.46 o 
   3   3   1      350.87      360.54      2.26 o 
   4   3   1        9.39       11.21      0.48 o 
   5   3   1      648.94      682.45      5.31 o 
   6   3   1       24.13       21.85      1.11 o 
   7   3   1       73.54       76.82      2.18 o 
   8   3   1       27.73       24.23      2.44 o 
  -8   4   1        2.78        1.17      1.21 o 
  -7   4   1      254.29      258.89      4.23 o 
  -6   4   1       68.91       65.85      1.87 o 
  -5   4   1      747.04      770.12      5.58 o 
  -4   4   1      254.31      253.16      2.09 o 
  -3   4   1        6.85        6.94      0.44 o 
  -2   4   1      115.25      115.62      1.23 o 
  -1   4   1      716.08      652.10      3.32 o 
   0   4   1      120.18      132.86      1.14 o 
   1   4   1     1254.82     1303.99      5.81 o 
   2   4   1      550.53      565.12      3.99 o 
   3   4   1     2706.60     2913.33     12.10 o 
   4   4   1       42.23       44.21      1.22 o 
   5   4   1      346.40      374.56      4.15 o 
   6   4   1        3.04        2.42      0.64 o 
   7   4   1        4.32        3.47      1.20 o 
   8   4   1       13.26       11.48      1.94 o 
  -7   5   1      125.90      126.38      3.21 o 
  -6   5   1       20.17       18.53      1.28 o 
  -5   5   1      560.22      570.20      5.20 o 
  -4   5   1        7.54        7.18      0.81 o 
  -3   5   1      169.85      178.42      1.98 o 
  -2   5   1      125.99      123.51      1.28 o 
  -1   5   1       21.41       24.18      0.60 o 
   0   5   1      121.94      116.25      1.10 o 
   1   5   1      551.74      610.72      3.70 o 
   2   5   1       49.07       55.39      1.11 o 
   3   5   1      585.97      622.53      5.04 o 
   4   5   1      130.83      133.06      1.97 o 
   5   5   1       96.56       98.45      1.98 o 
   6   5   1        8.12        7.02      1.09 o 
   7   5   1       74.08       74.78      2.63 o 
  -7   6   1        9.21        6.79      1.55 o 
  -6   6   1        1.36        2.07      0.82 o 
  -5   6   1       44.04       47.28      2.30 o 
  -4   6   1       21.52       22.48      1.17 o 
  -3   6   1       63.52       61.73      1.37 o 
  -2   6   1       44.12       42.13      0.88 o 
  -1   6   1       98.62      100.11      1.50 o 
   0   6   1       70.57       65.49      1.00 o 
   1   6   1       56.18       49.18      0.90 o 
   2   6   1        9.61        8.90      0.52 o 
   3   6   1       21.50       29.08      1.02 o 
   4   6   1        1.18        1.44      0.53 o 
   5   6   1       12.85       14.58      1.00 o 
   6   6   1       35.88       35.56      1.75 o 
   7   6   1       12.46       14.16      2.16 o 
  -7   7   1        9.56       13.88      3.04 o 
  -6   7   1        4.62        2.68      0.88 o 
  -5   7   1      254.14      277.27      5.83 o 
  -4   7   1      266.34      286.95      3.41 o 
  -3   7   1      109.04      112.26      2.09 o 
  -2   7   1       11.86       11.89      0.68 o 
  -1   7   1        8.04        9.65      0.60 o 
   0   7   1        8.06        8.41      0.53 o 
   1   7   1       51.10       50.03      1.98 o 
   2   7   1       85.41       89.72      1.70 o 
   3   7   1       68.47       73.43      1.66 o 
   4   7   1        7.98        8.03      1.08 o 
   5   7   1      120.02      130.39      3.09 o 
   6   7   1        0.01       -0.28      0.94 o 
   7   7   1       54.47       49.91      6.08 o 
  -6   8   1       25.90       23.17      4.01 o 
  -5   8   1      248.92      257.60      4.47 o 
  -4   8   1     1363.44     1394.82     14.54 o 
  -3   8   1      935.25      960.99      8.69 o 
  -2   8   1      749.05      739.01      6.45 o 
  -1   8   1      717.44      712.38      6.20 o 
   0   8   1     1588.93     1594.69      9.94 o 
   1   8   1     1186.01     1197.46      8.44 o 
   2   8   1      775.77      797.71      6.55 o 
   3   8   1      102.13       96.44      2.19 o 
   4   8   1        1.65        0.78      0.60 o 
   5   8   1      125.40      134.70      4.05 o 
   6   8   1       29.11       30.23      4.44 o 
  -5   9   1        1.05        2.01      2.37 o 
  -4   9   1       67.42       72.84      3.07 o 
  -3   9   1        0.01       -0.33      0.47 o 
  -2   9   1     1254.67     1306.62     11.72 o 
  -1   9   1        9.09        8.27      0.82 o 
   0   9   1     1227.84     1250.05      9.14 o 
   1   9   1       30.56       30.20      1.28 o 
   2   9   1       30.93       34.94      1.37 o 
   3   9   1        5.18        3.55      0.74 o 
   4   9   1       42.57       46.24      4.84 o 
   5   9   1       25.60       19.78      3.79 o 
  -4  10   1        3.14        3.35      1.78 o 
  -3  10   1        0.00       -0.97      0.97 o 
  -2  10   1        4.02        1.94      1.18 o 
  -1  10   1        4.30        3.66      0.80 o 
   0  10   1       68.09       66.59      2.05 o 
   1  10   1       21.42       21.85      1.82 o 
   2  10   1       30.76       32.50      1.75 o 
   3  10   1        0.60        1.43      1.07 o 
   4  10   1       26.59       24.44      3.05 o 
  -3  11   1       68.15       75.79      4.57 o 
  -2  11   1       23.57       22.79      3.00 o 
  -1  11   1        0.78        0.74      1.91 o 
   0  11   1       23.59       22.66      3.05 o 
   1  11   1       55.21       63.11      3.77 o 
   2  11   1       24.67       33.92      2.84 o 
   3  11   1        4.51        1.05      1.65 o 
  -1  12   1       10.77       12.47      3.35 o 
   0  12   1       73.75       86.47      7.37 o 
   1  12   1        0.97        4.02      2.23 o 
  -8   0   2        4.52        7.37      2.37 o 
  -7   0   2      370.68      361.62      7.21 o 
  -6   0   2       18.98       19.33      1.41 o 
  -5   0   2      167.44      150.24      2.93 o 
  -4   0   2    11848.68    11811.04     52.30 o 
  -3   0   2       27.94       31.30      0.75 o 
  -2   0   2    69389.20    65355.00    290.52 o 
  -1   0   2     1101.32     1054.07      4.34 o 
   0   0   2     4117.55     3698.09     23.49 o 
   1   0   2     1391.09     1217.69      5.98 o 
   2   0   2      170.85      166.80      1.60 o 
   3   0   2       18.96       22.00      0.76 o 
   4   0   2      113.33      129.13      2.02 o 
   5   0   2      360.44      373.48      4.80 o 
   6   0   2      674.75      663.20      8.00 o 
   7   0   2       68.82       60.32      2.85 o 
   8   0   2       76.35       72.63      7.04 o 
  -8   1   2       33.67       29.73      2.52 o 
  -7   1   2        2.65        2.08      0.78 o 
  -6   1   2       34.06       35.26      1.53 o 
  -5   1   2      591.68      602.64      4.16 o 
  -4   1   2     1467.54     1492.00      6.48 o 
  -3   1   2     1156.70     1172.63      4.75 o 
  -2   1   2      616.48      595.61      2.32 o 
  -1   1   2     1618.08     1515.38      5.49 o 
   0   1   2       40.11       29.66      0.34 o 
   1   1   2      580.86      519.83      2.29 o 
   2   1   2      660.46      596.47      3.02 o 
   3   1   2       35.97       37.54      0.60 o 
   4   1   2      313.94      315.52      2.28 o 
   5   1   2       20.35       25.26      0.92 o 
   6   1   2      451.20      465.56      4.54 o 
   7   1   2        5.75        7.31      1.03 o 
   8   1   2      177.44      174.20      6.49 o 
  -8   2   2        5.96        4.26      1.18 o 
  -7   2   2        7.52        5.73      1.07 o 
  -6   2   2       63.49       64.67      1.68 o 
  -5   2   2       32.92       34.94      0.95 o 
  -4   2   2      107.21      107.34      1.09 o 
  -3   2   2        0.74        0.39      0.17 o 
  -2   2   2       97.97       96.71      0.94 o 
  -1   2   2       54.14       45.15      0.49 o 
   0   2   2     1470.59     1339.33      4.64 o 
   1   2   2        6.96        5.70      0.28 o 
   2   2   2      145.52      146.78      1.11 o 
   3   2   2        2.67        3.87      0.29 o 
   4   2   2      216.22      207.26      1.81 o 
   5   2   2       14.39       11.80      0.75 o 
   6   2   2       41.36       37.65      1.46 o 
   7   2   2       37.38       39.06      1.64 o 
   8   2   2       19.22       19.18      1.85 o 
  -8   3   2       71.76       69.21      3.29 o 
  -7   3   2      197.55      207.70      4.04 o 
  -6   3   2        5.56        6.21      0.87 o 
  -5   3   2        2.77        3.33      0.44 o 
  -4   3   2       35.69       41.78      1.02 o 
  -3   3   2      240.21      229.82      1.85 o 
  -2   3   2       21.73       20.87      0.52 o 
  -1   3   2      145.93      132.65      1.18 o 
   0   3   2       28.94       31.60      0.47 o 
   1   3   2      466.64      487.53      2.82 o 
   2   3   2      348.01      341.64      2.21 o 
   3   3   2      333.44      356.51      2.41 o 
   4   3   2      555.31      554.01      3.86 o 
   5   3   2        1.68        1.48      0.70 o 
   6   3   2        1.47        1.32      0.51 o 
   7   3   2        1.59        1.21      0.72 o 
   8   3   2      107.20      110.47      4.32 o 
  -8   4   2        0.00       -0.47      1.19 o 
  -7   4   2        8.43       10.24      1.18 o 
  -6   4   2       13.69       15.96      1.08 o 
  -5   4   2       91.47       83.04      1.50 o 
  -4   4   2        0.19        0.84      0.29 o 
  -3   4   2        0.25        0.05      0.18 o 
  -2   4   2        1.10        0.80      0.21 o 
  -1   4   2      911.97      966.72      4.59 o 
   0   4   2      347.98      360.39      2.16 o 
   1   4   2      236.25      239.99      1.67 o 
   2   4   2       43.66       53.31      0.78 o 
   3   4   2      559.33      638.29      4.15 o 
   4   4   2      105.99      106.91      1.76 o 
   5   4   2       49.40       58.47      2.39 o 
   6   4   2       35.32       34.72      1.50 o 
   7   4   2        0.19       -0.10      0.73 o 
   8   4   2        0.02       -0.77      1.09 o 
  -7   5   2      360.02      356.12      5.12 o 
  -6   5   2        1.08        0.42      0.57 o 
  -5   5   2      189.02      179.86      3.25 o 
  -4   5   2        2.50        1.25      0.34 o 
  -3   5   2       78.76       86.09      1.25 o 
  -2   5   2        5.55        4.21      0.30 o 
  -1   5   2       17.96       24.51      0.55 o 
   0   5   2      193.34      216.77      2.01 o 
   1   5   2     1967.79     2140.58      8.81 o 
   2   5   2       46.85       49.78      0.85 o 
   3   5   2      344.71      393.66      3.18 o 
   4   5   2        0.88        0.91      0.36 o 
   5   5   2       25.29       24.63      1.19 o 
   6   5   2        3.39        5.27      0.84 o 
   7   5   2       30.91       30.87      2.19 o 
  -7   6   2       75.46       74.59      3.30 o 
  -6   6   2       73.66       72.81      2.31 o 
  -5   6   2        1.19       -0.21      0.43 o 
  -4   6   2      132.22      130.93      1.99 o 
  -3   6   2       75.30       78.45      1.60 o 
  -2   6   2       11.03       11.81      0.55 o 
  -1   6   2       44.75       48.71      0.98 o 
   0   6   2      222.74      226.41      2.06 o 
   1   6   2       10.01        9.09      0.44 o 
   2   6   2        0.00        0.18      0.28 o 
   3   6   2       73.80       68.49      1.38 o 
   4   6   2        2.38        1.89      0.52 o 
   5   6   2        9.20        9.40      0.95 o 
   6   6   2       45.02       48.34      2.08 o 
   7   6   2       21.63       23.10      2.16 o 
  -7   7   2       64.53       61.64      4.04 o 
  -6   7   2       30.20       28.57      2.75 o 
  -5   7   2      289.74      288.85      4.57 o 
  -4   7   2      416.84      422.66      4.66 o 
  -3   7   2       10.06       11.36      0.85 o 
  -2   7   2      134.91      136.26      1.97 o 
  -1   7   2       50.04       53.42      1.17 o 
   0   7   2      265.35      259.85      2.60 o 
   1   7   2      117.72      105.46      1.55 o 
   2   7   2      187.72      189.84      2.59 o 
   3   7   2        6.40        6.74      0.69 o 
   4   7   2        9.77       11.36      0.92 o 
   5   7   2       13.25        8.08      0.97 o 
   6   7   2        2.68        2.87      1.02 o 
  -6   8   2      226.75      228.80      6.53 o 
  -5   8   2       44.59       49.87      2.13 o 
  -4   8   2     1096.06     1165.19      8.39 o 
  -3   8   2        5.12        4.26      0.73 o 
  -2   8   2     1424.74     1427.92     11.14 o 
  -1   8   2      136.84      137.69      2.29 o 
   0   8   2      597.42      613.98      5.14 o 
   1   8   2      348.31      339.04      3.35 o 
   2   8   2        0.54        0.93      0.39 o 
   3   8   2       30.68       28.18      1.39 o 
   4   8   2       37.11       38.30      1.72 o 
   5   8   2        5.79        5.79      1.19 o 
   6   8   2       31.85       30.01      3.24 o 
  -5   9   2        0.01        0.96      1.61 o 
  -4   9   2       63.10       63.73      3.00 o 
  -3   9   2      214.11      223.31      4.53 o 
  -2   9   2      578.06      597.29      8.04 o 
  -1   9   2       71.29       71.99      2.01 o 
   0   9   2      579.38      575.86      7.11 o 
   1   9   2        0.91        0.60      0.37 o 
   2   9   2        1.73        2.14      0.53 o 
   3   9   2      107.07      102.15      2.60 o 
   4   9   2      225.21      222.40      5.00 o 
   5   9   2        7.27        6.03      1.95 o 
  -4  10   2       54.60       55.29      7.37 o 
  -3  10   2       95.57       98.86      3.98 o 
  -2  10   2       14.71       12.19      1.82 o 
  -1  10   2        0.01        0.28      0.73 o 
   0  10   2       97.54       91.06      2.36 o 
   1  10   2        7.33        7.80      1.15 o 
   2  10   2       12.27       13.56      1.62 o 
   3  10   2        0.23       -0.44      1.03 o 
   4  10   2        0.56        3.59      1.65 o 
  -3  11   2       81.84       77.17      6.16 o 
  -2  11   2       23.78       21.19      2.65 o 
  -1  11   2      103.57      123.28      5.52 o 
   0  11   2        0.31       -0.54      1.12 o 
   1  11   2        0.00        0.61      1.26 o 
   2  11   2       80.68       82.58      5.09 o 
   3  11   2        0.70        0.00      1.90 o 
  -1  12   2      177.87      216.08      9.34 o 
   0  12   2       49.96       62.15      5.03 o 
  -8   1   3        2.79        5.21      1.93 o 
  -7   1   3       32.99       32.87      2.74 o 
  -6   1   3      254.51      256.03      4.12 o 
  -5   1   3      730.78      724.55      4.88 o 
  -4   1   3     3797.45     3861.27     14.31 o 
  -3   1   3        7.76        9.86      0.35 o 
  -2   1   3        1.02        3.85      0.21 o 
  -1   1   3       18.09       17.86      0.32 o 
   0   1   3     2172.10     1961.55      6.89 o 
   1   1   3      159.96      169.12      1.09 o 
   2   1   3      324.94      306.45      1.88 o 
   3   1   3       10.75        9.49      0.45 o 
   4   1   3      249.77      267.98      2.25 o 
   5   1   3       86.92       86.06      1.50 o 
   6   1   3      483.63      463.23      4.43 o 
   7   1   3        1.65        1.62      0.71 o 
   8   1   3       27.03       29.30      2.36 o 
  -8   2   3       74.70       69.06      3.71 o 
  -7   2   3       10.76        9.40      1.09 o 
  -6   2   3        0.27       -0.18      0.45 o 
  -5   2   3        8.85        7.84      0.55 o 
  -4   2   3       49.08       50.35      0.81 o 
  -3   2   3     1167.42     1147.12      5.15 o 
  -2   2   3       70.35       74.24      1.09 o 
  -1   2   3      739.00      718.98      3.01 o 
   0   2   3      143.94      115.87      0.93 o 
   1   2   3       63.18       55.79      0.61 o 
   2   2   3       99.15       95.50      1.20 o 
   3   2   3      129.77      127.65      1.33 o 
   4   2   3       37.93       35.14      0.95 o 
   5   2   3       67.63       70.43      1.62 o 
   6   2   3       99.96      107.07      2.16 o 
   7   2   3       92.58       97.43      2.54 o 
   8   2   3        0.01       -0.91      0.91 o 
  -8   3   3       19.75       21.40      2.51 o 
  -7   3   3        0.54        0.08      0.79 o 
  -6   3   3       25.99       60.18      3.74 o 
  -5   3   3      134.53      139.40      1.86 o 
  -4   3   3       46.91       41.71      1.14 o 
  -3   3   3        2.21        2.36      0.30 o 
  -2   3   3      416.21      416.70      2.42 o 
  -1   3   3      198.42      199.06      1.24 o 
   0   3   3       99.70      124.53      1.04 o 
   1   3   3     1103.26     1126.21      4.49 o 
   2   3   3       12.09       18.63      0.54 o 
   3   3   3      530.85      556.73      3.12 o 
   4   3   3      121.73      116.51      1.94 o 
   5   3   3       16.73       18.87      1.00 o 
   6   3   3       23.80       28.22      1.49 o 
   7   3   3        0.05        0.54      0.73 o 
   8   3   3        0.02       -0.80      1.11 o 
  -8   4   3       46.24       45.24      4.26 o 
  -7   4   3      142.58      130.52      3.22 o 
  -6   4   3       69.71       69.09      1.93 o 
  -5   4   3       37.21       41.56      1.11 o 
  -4   4   3       55.28       60.41      1.32 o 
  -3   4   3       33.56       28.73      0.86 o 
  -2   4   3      100.30      106.45      1.41 o 
  -1   4   3     3579.76     3754.55     15.12 o 
   0   4   3      402.30      438.92      2.43 o 
   1   4   3     4581.02     5082.04     19.23 o 
   2   4   3        5.21        6.32      0.42 o 
   3   4   3      352.65      387.99      3.04 o 
   4   4   3       14.74       13.69      0.78 o 
   5   4   3       30.45       33.32      1.37 o 
   6   4   3        0.61        0.62      0.58 o 
   7   4   3        0.56        0.35      0.81 o 
  -7   5   3      296.40      285.91      4.85 o 
  -6   5   3       13.85       12.30      1.25 o 
  -5   5   3        3.14        1.51      0.50 o 
  -4   5   3      123.47      125.23      1.98 o 
  -3   5   3      105.93      104.36      1.64 o 
  -2   5   3      100.13      102.04      1.43 o 
  -1   5   3      441.38      468.41      2.81 o 
   0   5   3      276.52      315.81      2.22 o 
   1   5   3      180.08      198.66      1.78 o 
   2   5   3      121.08      132.81      1.58 o 
   3   5   3       76.20       83.54      1.51 o 
   4   5   3       43.94       43.16      1.32 o 
   5   5   3       53.25       57.99      1.83 o 
   6   5   3       28.57       28.98      1.69 o 
   7   5   3      260.78      272.75      6.50 o 
  -7   6   3       13.23       14.29      1.82 o 
  -6   6   3       64.12       67.27      2.04 o 
  -5   6   3       17.92       18.72      1.07 o 
  -4   6   3        0.51        0.36      0.33 o 
  -3   6   3       29.08       39.27      1.25 o 
  -2   6   3        7.81        7.84      0.57 o 
  -1   6   3       12.69       11.34      0.56 o 
   0   6   3       81.14       74.79      1.09 o 
   1   6   3        8.53        4.04      0.37 o 
   2   6   3       65.30       77.04      1.39 o 
   3   6   3      149.61      170.39      2.39 o 
   4   6   3       44.07       44.89      1.46 o 
   5   6   3       19.97       20.73      1.23 o 
   6   6   3       11.15       13.28      1.48 o 
   7   6   3       34.48       28.84      3.82 o 
  -7   7   3      328.59      351.58      8.96 o 
  -6   7   3      300.74      303.89      5.30 o 
  -5   7   3       88.72       95.58      2.58 o 
  -4   7   3        1.60        1.57      0.45 o 
  -3   7   3       30.60       31.61      0.80 o 
  -2   7   3        0.77        1.06      0.42 o 
  -1   7   3        3.77        3.84      0.47 o 
   0   7   3        4.54        4.02      0.54 o 
   1   7   3        0.12        0.08      0.25 o 
   2   7   3        5.80        6.62      0.66 o 
   3   7   3      170.22      168.58      3.20 o 
   4   7   3        2.69        2.55      1.05 o 
   5   7   3        8.18        8.00      0.97 o 
   6   7   3      110.98      114.07      3.75 o 
  -6   8   3     1152.12     1170.61     16.26 o 
  -5   8   3      462.24      471.33      8.04 o 
  -4   8   3       70.73       70.43      2.10 o 
  -3   8   3      483.18      495.74      6.67 o 
  -2   8   3     1346.48     1378.24     10.83 o 
  -1   8   3      729.56      727.75      6.29 o 
   0   8   3      155.90      164.47      2.39 o 
   1   8   3        5.60        5.79      0.52 o 
   2   8   3        3.26        1.62      0.40 o 
   3   8   3      261.47      254.42      3.36 o 
   4   8   3       18.39       18.82      1.45 o 
   5   8   3       46.61       42.80      1.96 o 
   6   8   3      202.08      208.82      5.85 o 
  -5   9   3       10.58        8.41      2.26 o 
  -4   9   3      981.95     1054.05     12.85 o 
  -3   9   3       54.56       62.97      2.57 o 
  -2   9   3      814.12      849.58      8.46 o 
  -1   9   3       87.72       93.78      2.27 o 
   0   9   3        3.49        3.57      0.68 o 
   1   9   3       11.70       10.24      0.91 o 
   2   9   3       55.32       46.49      1.34 o 
   3   9   3       31.59       31.44      1.74 o 
   4   9   3       68.21       58.53      3.31 o 
   5   9   3       32.49       31.97      4.22 o 
  -4  10   3       54.39       61.39     10.72 o 
  -3  10   3        0.55        0.24      0.92 o 
  -2  10   3       43.91       42.72      3.77 o 
  -1  10   3       53.21       59.87      2.86 o 
   0  10   3      179.40      182.36      3.62 o 
   1  10   3        0.50        1.64      0.66 o 
   2  10   3        1.30        0.89      0.64 o 
   3  10   3        6.50        9.62      1.35 o 
   4  10   3      130.46      119.63      4.69 o 
  -3  11   3        3.59        6.70      3.69 o 
  -2  11   3        6.45        5.55      2.57 o 
  -1  11   3       11.68       15.48      3.62 o 
   0  11   3        9.60        9.60      2.09 o 
   1  11   3        4.20        4.92      1.30 o 
   2  11   3        0.81       -0.35      0.92 o 
   3  11   3       36.59       33.27      8.71 o 
  -8   0   4      147.33      140.49      7.81 o 
  -7   0   4       57.34       52.11      4.54 o 
  -6   0   4     5737.58     5472.42     45.44 o 
  -5   0   4      248.49      253.00      3.63 o 
  -4   0   4     8866.97     8978.92     42.57 o 
  -3   0   4      878.69      853.67      4.66 o 
  -2   0   4        9.35        7.36      0.34 o 
  -1   0   4      514.82      522.90      3.07 o 
   0   0   4      170.27      163.76      1.44 o 
   1   0   4       65.36       49.52      0.96 o 
   2   0   4     2255.50     2322.00     12.06 o 
   3   0   4      675.77      704.81      5.71 o 
   4   0   4     2457.59     2458.15     15.73 o 
   5   0   4      209.38      202.65      3.80 o 
   6   0   4       38.91       39.40      1.78 o 
   7   0   4      235.43      259.17      5.77 o 
   8   0   4        9.75        6.55      2.04 o 
  -8   1   4      191.23      174.90     10.46 o 
  -7   1   4      242.26      211.44      4.52 o 
  -6   1   4     1229.11     1208.23      8.96 o 
  -5   1   4      180.32      183.80      2.40 o 
  -4   1   4      431.19      418.03      2.68 o 
  -3   1   4      272.25      272.61      1.76 o 
  -2   1   4       25.50       23.24      0.38 o 
  -1   1   4      130.03      114.56      0.74 o 
   0   1   4      728.78      638.63      2.77 o 
   1   1   4       19.00       20.83      0.45 o 
   2   1   4      588.59      550.31      2.88 o 
   3   1   4       15.25       15.47      0.47 o 
   4   1   4      818.96      859.46      4.70 o 
   5   1   4       27.91       27.94      0.92 o 
   6   1   4       71.34       81.92      1.95 o 
   7   1   4        5.93        5.40      0.81 o 
   8   1   4       96.84       98.01      3.35 o 
  -8   2   4        1.33        1.27      1.33 o 
  -7   2   4       38.40       30.97      1.83 o 
  -6   2   4      181.60      173.92      2.84 o 
  -5   2   4        2.75        1.20      0.34 o 
  -4   2   4       37.88       32.80      0.81 o 
  -3   2   4        0.03       -0.05      0.19 o 
  -2   2   4      198.26      188.87      1.53 o 
  -1   2   4        4.04        3.66      0.19 o 
   0   2   4     1884.85     1818.57      6.83 o 
   1   2   4        0.54        0.50      0.16 o 
   2   2   4      354.10      331.26      1.97 o 
   3   2   4       36.04       35.61      0.78 o 
   4   2   4       79.59       78.37      1.42 o 
   5   2   4        4.25        5.03      0.57 o 
   6   2   4        0.79        0.04      0.48 o 
   7   2   4        1.74        1.72      0.78 o 
   8   2   4       39.73       41.57      2.78 o 
  -8   3   4        3.34        2.87      1.39 o 
  -7   3   4       24.17       25.52      2.15 o 
  -6   3   4       59.32       61.78      1.82 o 
  -5   3   4       13.18       11.21      0.65 o 
  -4   3   4       59.72       68.00      1.38 o 
  -3   3   4       33.63       37.92      0.81 o 
  -2   3   4        2.06        2.63      0.23 o 
  -1   3   4      419.14      429.18      2.29 o 
   0   3   4      488.10      488.20      2.76 o 
   1   3   4       30.82       36.26      0.53 o 
   2   3   4      580.12      573.17      3.41 o 
   3   3   4        4.49        4.58      0.32 o 
   4   3   4      103.94       97.98      1.63 o 
   5   3   4        8.34        8.12      0.75 o 
   6   3   4      168.80      173.26      3.66 o 
   7   3   4      156.33      161.35      3.68 o 
   8   3   4        3.03        4.72      1.63 o 
  -8   4   4        0.08        4.37      1.91 o 
  -7   4   4        5.53        5.23      1.03 o 
  -6   4   4       18.47       18.35      1.41 o 
  -5   4   4       52.64       55.47      1.49 o 
  -4   4   4       71.64       79.31      1.52 o 
  -3   4   4      536.12      544.55      3.63 o 
  -2   4   4      358.08      372.36      2.39 o 
  -1   4   4        0.11        0.02      0.17 o 
   0   4   4      174.15      200.26      1.64 o 
   1   4   4      681.20      795.87      3.59 o 
   2   4   4      473.36      495.50      3.05 o 
   3   4   4        0.16        0.35      0.23 o 
   4   4   4        5.18        3.53      0.71 o 
   5   4   4       10.21        8.26      0.89 o 
   6   4   4       26.75       26.69      1.95 o 
   7   4   4        7.33        6.28      1.26 o 
  -7   5   4       43.11       35.19      2.25 o 
  -6   5   4        1.26        1.19      0.81 o 
  -5   5   4       30.13       35.97      1.32 o 
  -4   5   4        4.45        3.14      0.49 o 
  -3   5   4      115.87      124.18      1.66 o 
  -2   5   4      165.97      177.94      2.06 o 
  -1   5   4     1519.44     1687.52      8.11 o 
   0   5   4       10.31        8.54      0.35 o 
   1   5   4       31.89       48.52      0.78 o 
   2   5   4        0.04        0.27      0.22 o 
   3   5   4       56.43       63.00      1.30 o 
   4   5   4       19.02       20.31      0.97 o 
   5   5   4       65.06       62.19      1.94 o 
   6   5   4       32.37       28.22      1.71 o 
   7   5   4      529.16      566.99      9.26 o 
  -7   6   4        3.72        1.08      1.46 o 
  -6   6   4       29.75       29.11      1.77 o 
  -5   6   4       81.63       92.31      2.23 o 
  -4   6   4        0.18       -0.23      0.41 o 
  -3   6   4       11.55        9.58      1.09 o 
  -2   6   4       85.86       92.74      1.86 o 
  -1   6   4       70.63       69.47      1.40 o 
   0   6   4        1.43        1.72      0.25 o 
   1   6   4      152.99      147.83      1.89 o 
   2   6   4       32.40       33.47      1.21 o 
   3   6   4       11.44       11.25      1.07 o 
   4   6   4       21.09       23.30      1.40 o 
   5   6   4       26.14       27.42      1.53 o 
   6   6   4      117.73      115.31      3.16 o 
   7   6   4      305.57      323.54      7.04 o 
  -6   7   4      130.97      137.59      6.82 o 
  -5   7   4        2.47        1.83      0.70 o 
  -4   7   4      203.96      206.81      3.10 o 
  -3   7   4        8.35       11.05      1.06 o 
  -2   7   4        9.22        9.56      0.94 o 
  -1   7   4        1.25        2.06      0.35 o 
   0   7   4      146.49      149.80      2.12 o 
   1   7   4       69.52       71.30      1.33 o 
   2   7   4       17.58        9.50      1.04 o 
   3   7   4       48.72       42.51      1.63 o 
   4   7   4       19.23       15.46      1.17 o 
   5   7   4      147.38      151.19      3.71 o 
   6   7   4       42.36       37.14      2.39 o 
  -6   8   4      648.86      692.93     12.00 o 
  -5   8   4       34.11       43.25      2.72 o 
  -4   8   4      654.62      700.39      9.45 o 
  -3   8   4      177.27      189.71      3.75 o 
  -2   8   4      148.67      160.65      3.31 o 
  -1   8   4      252.92      240.30      3.29 o 
   0   8   4       45.51       43.24      1.33 o 
   1   8   4       24.00       16.46      0.99 o 
   2   8   4      111.56       90.75      1.82 o 
   3   8   4       23.41       17.55      1.10 o 
   4   8   4      133.92      122.02      2.98 o 
   5   8   4       17.00       21.99      1.72 o 
   6   8   4      147.57      130.65      6.13 o 
  -5   9   4       81.92       85.80      5.10 o 
  -4   9   4     1130.52     1171.45     18.12 o 
  -3   9   4        0.00        0.81      0.94 o 
  -2   9   4      249.80      260.63      4.89 o 
  -1   9   4        2.59        1.84      0.50 o 
   0   9   4        0.68       -0.40      0.43 o 
   1   9   4       84.95       80.35      2.31 o 
   2   9   4      451.36      399.18      4.42 o 
   3   9   4        0.57        1.22      0.63 o 
   4   9   4      101.55       99.38      2.99 o 
   5   9   4        2.85        1.07      1.01 o 
  -4  10   4        0.55        0.67      2.09 o 
  -3  10   4        0.42       -0.92      2.35 o 
  -2  10   4       34.93       35.21      2.90 o 
  -1  10   4        0.66        1.70      0.92 o 
   0  10   4        0.59        0.16      0.92 o 
   1  10   4        3.99        4.23      1.02 o 
   2  10   4        0.26        0.67      0.60 o 
   3  10   4       31.29       28.49      1.91 o 
   4  10   4       36.60       38.91      4.43 o 
  -3  11   4       72.47       77.06     13.41 o 
  -2  11   4       42.64       48.49      4.96 o 
  -1  11   4        5.05        3.47      1.53 o 
   0  11   4       61.33       58.01      4.36 o 
   1  11   4        1.26       -0.72      1.03 o 
   2  11   4       13.88       17.90      1.77 o 
  -8   1   5      602.82      540.22      9.93 o 
  -7   1   5      236.56      219.70      4.40 o 
  -6   1   5     1121.65     1101.73      9.18 o 
  -5   1   5        1.72        1.94      0.48 o 
  -4   1   5      157.28      147.77      1.60 o 
  -3   1   5      106.82      114.24      0.95 o 
  -2   1   5       78.13       81.76      0.90 o 
  -1   1   5      123.14      127.57      0.89 o 
   0   1   5      255.14      232.05      1.48 o 
   1   1   5       34.64       29.60      0.57 o 
   2   1   5     1463.70     1563.48      6.27 o 
   3   1   5       89.24       86.01      1.17 o 
   4   1   5      439.64      461.17      3.13 o 
   5   1   5        0.46        0.64      0.36 o 
   6   1   5        1.17        1.32      0.56 o 
   7   1   5        4.38        5.38      0.96 o 
   8   1   5       31.85       29.73      2.69 o 
  -8   2   5       38.93       32.25      2.91 o 
  -7   2   5        0.01       -0.34      0.87 o 
  -6   2   5       25.85       25.41      1.40 o 
  -5   2   5      355.92      352.65      3.50 o 
  -4   2   5       41.56       41.20      0.98 o 
  -3   2   5       81.61       88.88      0.89 o 
  -2   2   5        0.61        0.25      0.19 o 
  -1   2   5       62.58       61.30      0.76 o 
   0   2   5      232.95      215.02      1.40 o 
   1   2   5      525.21      513.94      2.73 o 
   2   2   5        0.01        0.21      0.17 o 
   3   2   5       20.89       21.08      0.62 o 
   4   2   5       92.23       96.74      1.50 o 
   5   2   5      118.86      123.22      2.03 o 
   6   2   5       55.20       59.34      1.63 o 
   7   2   5       74.89       77.82      2.71 o 
  -8   3   5       69.62       61.21      4.64 o 
  -7   3   5       71.00       70.45      4.11 o 
  -6   3   5        3.61        3.11      0.67 o 
  -5   3   5        1.66        1.09      0.40 o 
  -4   3   5      351.07      355.12      2.95 o 
  -3   3   5       36.89       39.09      0.85 o 
  -2   3   5        0.54        0.52      0.18 o 
  -1   3   5      692.85      698.20      3.44 o 
   0   3   5       74.02       92.46      1.11 o 
   1   3   5       48.06       45.60      0.73 o 
   2   3   5      224.83      223.53      1.84 o 
   3   3   5        1.36        1.01      0.23 o 
   4   3   5        0.12       -0.32      0.32 o 
   5   3   5       10.39       12.01      0.86 o 
   6   3   5        2.82        1.48      0.61 o 
   7   3   5      705.08      751.44      8.71 o 
  -7   4   5       16.07       21.24      1.78 o 
  -6   4   5       42.08       44.60      1.76 o 
  -5   4   5       68.64       72.33      1.59 o 
  -4   4   5       30.10       31.11      1.03 o 
  -3   4   5     2613.97     2736.23     13.62 o 
  -2   4   5       22.37       23.54      0.58 o 
  -1   4   5     2681.26     2950.30     11.61 o 
   0   4   5        5.14        4.61      0.40 o 
   1   4   5      280.90      304.50      1.99 o 
   2   4   5       23.58       23.80      0.61 o 
   3   4   5       61.09       60.75      1.32 o 
   4   4   5       89.47       90.58      2.08 o 
   5   4   5      100.62      114.10      2.56 o 
   6   4   5      369.64      373.36      6.84 o 
   7   4   5      357.00      366.10      6.97 o 
  -7   5   5       13.01       13.23      1.66 o 
  -6   5   5       50.38       50.84      2.46 o 
  -5   5   5       31.37       29.66      1.47 o 
  -4   5   5       50.47       51.77      1.29 o 
  -3   5   5       13.52       13.27      0.66 o 
  -2   5   5      262.28      290.03      3.36 o 
  -1   5   5       12.96       13.57      0.52 o 
   0   5   5       22.70       31.39      0.72 o 
   1   5   5       29.33       34.69      0.79 o 
   2   5   5       20.87       18.47      0.94 o 
   3   5   5        8.60        9.86      0.73 o 
   4   5   5      187.85      183.98      2.85 o 
   5   5   5     1142.28     1145.39      9.89 o 
   6   5   5      256.47      270.13      4.80 o 
   7   5   5      910.25      928.92     12.40 o 
  -7   6   5        2.84        1.81      1.46 o 
  -6   6   5        3.84        2.21      0.87 o 
  -5   6   5        5.49        2.95      0.74 o 
  -4   6   5       29.37       28.94      1.21 o 
  -3   6   5        0.42        1.16      0.50 o 
  -2   6   5       79.94       76.95      1.83 o 
  -1   6   5      117.01      110.96      1.78 o 
   0   6   5      148.37      163.19      2.36 o 
   1   6   5      297.25      316.63      2.92 o 
   2   6   5        6.07        7.62      0.64 o 
   3   6   5        5.45        2.60      0.55 o 
   4   6   5       40.37       37.82      1.49 o 
   5   6   5      115.62      119.34      3.01 o 
   6   6   5       17.60       15.20      1.68 o 
  -6   7   5        0.09       -0.31      1.03 o 
  -5   7   5       38.17       41.20      1.64 o 
  -4   7   5        0.09        0.34      0.54 o 
  -3   7   5        4.88        3.54      0.84 o 
  -2   7   5        0.08        0.18      0.55 o 
  -1   7   5       16.08       18.64      1.04 o 
   0   7   5        0.05       -0.21      0.29 o 
   1   7   5       52.26       42.44      1.06 o 
   2   7   5        0.08        0.10      0.30 o 
   3   7   5        6.08        8.79      0.89 o 
   4   7   5      237.92      227.93      3.87 o 
   5   7   5       16.20       14.23      1.95 o 
   6   7   5      194.00      193.27      5.76 o 
  -6   8   5       15.35       17.36      3.39 o 
  -5   8   5      206.53      227.06      5.17 o 
  -4   8   5      494.60      521.00      7.51 o 
  -3   8   5      175.04      189.37      4.24 o 
  -2   8   5        2.97        2.68      0.72 o 
  -1   8   5      190.46      181.04      3.75 o 
   0   8   5       36.91       26.93      1.11 o 
   1   8   5      320.50      289.05      3.74 o 
   2   8   5        3.81        2.96      0.52 o 
   3   8   5       62.16       60.88      2.04 o 
   4   8   5      529.76      495.39      6.93 o 
   5   8   5       16.89       16.67      2.16 o 
  -5   9   5       79.29       78.13      4.89 o 
  -4   9   5      381.65      389.82      7.42 o 
  -3   9   5       83.44       85.80      3.88 o 
  -2   9   5        1.79        0.91      0.77 o 
  -1   9   5        4.69        2.31      0.54 o 
   0   9   5       73.87       59.23      2.53 o 
   1   9   5       21.21       16.39      1.21 o 
   2   9   5      138.72      108.94      2.53 o 
   3   9   5       11.85        5.64      1.15 o 
   4   9   5        6.62        4.28      1.19 o 
   5   9   5        0.23        0.21      1.45 o 
  -4  10   5        0.00        0.82      2.09 o 
  -3  10   5       41.70       48.44      7.71 o 
  -2  10   5      216.14      212.24      6.66 o 
  -1  10   5        0.02        1.42      0.96 o 
   0  10   5       36.30       40.27      2.72 o 
   1  10   5        8.50        7.80      1.55 o 
   2  10   5      123.63      112.48      3.08 o 
   3  10   5        0.29        0.76      0.78 o 
   4  10   5        0.00        1.56      1.55 o 
  -2  11   5        0.01        0.00      1.90 o 
  -1  11   5       11.58       14.78      3.32 o 
   0  11   5        8.60       12.06      4.02 o 
   1  11   5       17.81       14.67      3.05 o 
   2  11   5      134.39      150.84      6.00 o 
  -8   0   6     2337.91     2142.17     36.24 o 
  -7   0   6      178.13      169.59      5.82 o 
  -6   0   6      899.44     1056.82     19.50 o 
  -5   0   6      104.18      100.42      2.79 o 
  -4   0   6      125.86      128.85      2.20 o 
  -3   0   6      135.94      149.65      2.54 o 
  -2   0   6      329.43      322.64      3.13 o 
  -1   0   6      459.64      459.80      3.24 o 
   0   0   6     7151.58     7361.21     43.75 o 
   1   0   6      988.60     1050.02      7.08 o 
   2   0   6     4662.47     4927.90     25.76 o 
   3   0   6      349.45      348.00      3.21 o 
   4   0   6       11.36       10.06      0.79 o 
   5   0   6      201.85      213.53      3.22 o 
   6   0   6       47.95       44.51      2.06 o 
   7   0   6        2.24        2.14      1.38 o 
  -8   1   6      833.08      754.37     12.14 o 
  -7   1   6       12.93       10.19      1.71 o 
  -6   1   6      172.98      160.95      3.13 o 
  -5   1   6       16.73       15.47      0.84 o 
  -4   1   6        1.80        1.33      0.28 o 
  -3   1   6        2.16        2.97      0.20 o 
  -2   1   6       34.84       35.86      0.60 o 
  -1   1   6       82.87       87.23      0.87 o 
   0   1   6      210.31      210.96      1.46 o 
   1   1   6        7.07       10.67      0.43 o 
   2   1   6      853.18      909.51      4.37 o 
   3   1   6      124.14      128.34      1.51 o 
   4   1   6        0.00        0.88      0.29 o 
   5   1   6        1.99        1.44      0.39 o 
   6   1   6      177.47      183.03      3.14 o 
   7   1   6      102.54      109.86      3.39 o 
  -8   2   6      116.21      100.30      4.52 o 
  -7   2   6        6.23        4.42      1.24 o 
  -6   2   6       98.92       97.51      2.39 o 
  -5   2   6        6.12        7.25      0.77 o 
  -4   2   6       11.90        9.08      0.66 o 
  -3   2   6       22.95       21.85      0.59 o 
  -2   2   6     1054.78     1032.91      4.51 o 
  -1   2   6       28.44       26.63      0.52 o 
   0   2   6       23.88       18.91      0.44 o 
   1   2   6        7.37        5.04      0.36 o 
   2   2   6       59.24       66.81      0.96 o 
   3   2   6       47.92       42.73      0.92 o 
   4   2   6       13.02       12.25      0.65 o 
   5   2   6       11.37       11.27      0.90 o 
   6   2   6       29.17       35.70      1.45 o 
   7   2   6      257.68      279.58      5.48 o 
  -8   3   6       38.70       31.16      2.92 o 
  -7   3   6       22.29       17.76      1.66 o 
  -6   3   6       18.41       19.46      1.25 o 
  -5   3   6      103.36      103.69      1.91 o 
  -4   3   6        4.28        5.83      0.65 o 
  -3   3   6       65.14       77.64      1.27 o 
  -2   3   6       92.75       92.83      1.13 o 
  -1   3   6        7.82        7.90      0.41 o 
   0   3   6       24.10       22.44      0.55 o 
   1   3   6       64.27       56.89      0.87 o 
   2   3   6      446.00      431.21      2.89 o 
   3   3   6        8.19        9.92      0.76 o 
   4   3   6      150.40      153.81      2.38 o 
   5   3   6      684.72      709.27      5.97 o 
   6   3   6       38.90       45.74      1.90 o 
   7   3   6     1091.74     1140.67     15.08 o 
  -7   4   6       73.26       73.20      2.67 o 
  -6   4   6      121.07      118.40      3.16 o 
  -5   4   6      207.91      206.27      3.27 o 
  -4   4   6       90.01       98.06      1.76 o 
  -3   4   6       73.88       81.95      1.96 o 
  -2   4   6      141.07      145.91      1.46 o 
  -1   4   6      291.87      327.56      2.42 o 
   0   4   6      422.27      441.02      3.65 o 
   1   4   6        7.55        6.01      0.37 o 
   2   4   6       57.51       61.50      1.03 o 
   3   4   6       73.94       75.26      1.59 o 
   4   4   6       88.19       87.38      2.02 o 
   5   4   6       15.05       14.40      1.11 o 
   6   4   6        4.25        5.32      0.94 o 
   7   4   6      283.24      291.26      7.50 o 
  -7   5   6        2.04        0.77      1.00 o 
  -6   5   6       16.21       17.66      1.56 o 
  -5   5   6      184.64      197.15      3.14 o 
  -4   5   6       91.21       89.27      1.70 o 
  -3   5   6      598.32      665.83      5.32 o 
  -2   5   6       16.82       18.10      0.64 o 
  -1   5   6        8.96        5.59      0.45 o 
   0   5   6        4.16        3.35      0.36 o 
   1   5   6       26.68       32.87      0.99 o 
   2   5   6       16.27       14.56      0.79 o 
   3   5   6      275.95      264.37      3.25 o 
   4   5   6      155.52      152.30      2.97 o 
   5   5   6     1144.27     1159.73     10.06 o 
   6   5   6       52.33       52.35      2.30 o 
   7   5   6      126.60      134.67      4.89 o 
  -7   6   6       28.68       31.17      3.10 o 
  -6   6   6        0.84        1.22      0.83 o 
  -5   6   6       34.90       37.04      1.92 o 
  -4   6   6       25.15       27.53      1.50 o 
  -3   6   6       73.84       72.82      1.67 o 
  -2   6   6        5.88        5.43      0.69 o 
  -1   6   6        8.75        8.64      0.67 o 
   0   6   6       37.65       46.38      1.15 o 
   1   6   6      128.87      118.99      1.90 o 
   2   6   6       15.36       11.43      0.87 o 
   3   6   6        6.59        2.78      0.57 o 
   4   6   6      164.49      161.78      3.15 o 
   5   6   6      308.62      322.68      5.12 o 
   6   6   6       65.48       72.16      3.16 o 
  -6   7   6      101.71      103.19      5.72 o 
  -5   7   6        0.44        0.91      0.96 o 
  -4   7   6       14.86       15.47      1.11 o 
  -3   7   6       40.65       40.54      1.91 o 
  -2   7   6        7.03        6.81      0.85 o 
  -1   7   6       63.23       61.64      2.06 o 
   0   7   6       60.09       48.02      1.58 o 
   1   7   6       69.99       64.58      1.51 o 
   2   7   6       52.39       40.06      1.45 o 
   3   7   6      120.25      117.50      2.74 o 
   4   7   6        0.65       -0.22      0.64 o 
   5   7   6        0.92        0.49      0.72 o 
   6   7   6       64.98       68.80      3.71 o 
  -5   8   6      122.65      126.00      4.29 o 
  -4   8   6        3.98        3.68      1.06 o 
  -3   8   6       97.39       99.80      4.31 o 
  -2   8   6      141.32      135.66      3.83 o 
  -1   8   6       12.53        9.78      1.21 o 
   0   8   6      200.97      165.24      3.06 o 
   1   8   6       17.42       14.39      1.24 o 
   2   8   6      224.31      190.68      3.32 o 
   3   8   6        0.08       -0.07      0.52 o 
   4   8   6      118.21      104.86      3.13 o 
   5   8   6       13.17        8.43      2.93 o 
  -5   9   6       22.71       22.75      3.33 o 
  -4   9   6       27.93       28.11      3.21 o 
  -3   9   6        6.63        7.20      2.32 o 
  -2   9   6       35.99       28.06      2.07 o 
  -1   9   6       25.03       21.63      1.72 o 
   0   9   6      407.03      358.29      6.37 o 
   1   9   6       28.25       24.05      1.85 o 
   2   9   6        0.36       -0.07      0.66 o 
   3   9   6        2.50        2.15      0.80 o 
   4   9   6       14.96        6.75      1.69 o 
  -4  10   6        1.94        1.71      2.09 o 
  -3  10   6        0.23        2.01      3.02 o 
  -2  10   6       19.78       23.46      3.79 o 
  -1  10   6        7.17        8.10      1.93 o 
   0  10   6        2.78        5.27      1.65 o 
   1  10   6       44.95       41.74      3.59 o 
   2  10   6        5.02        5.40      1.15 o 
   3  10   6       96.01       88.97      4.89 o 
  -2  11   6        4.91        5.36      2.37 o 
  -1  11   6        1.95        0.34      1.90 o 
   0  11   6        4.84       17.43      4.69 o 
   1  11   6       12.81        6.03      3.35 o 
  -8   1   7      236.91      210.28      6.19 o 
  -7   1   7        2.22        0.81      0.88 o 
  -6   1   7       90.52       96.03      2.96 o 
  -5   1   7       81.39       84.72      1.71 o 
  -4   1   7       18.24       14.92      0.67 o 
  -3   1   7        0.02       -0.18      0.18 o 
  -2   1   7       10.81       14.48      0.51 o 
  -1   1   7       13.00       17.59      0.46 o 
   0   1   7     1612.55     1740.51      6.96 o 
   1   1   7       25.70       25.21      0.82 o 
   2   1   7       23.38       32.59      0.69 o 
   3   1   7       24.81       30.19      0.79 o 
   4   1   7       11.72       12.84      0.72 o 
   5   1   7       56.79       61.88      1.54 o 
   6   1   7       74.21       73.67      2.34 o 
   7   1   7        2.31        1.13      0.96 o 
  -8   2   7       12.51       16.76      6.03 o 
  -7   2   7      136.33      124.83      3.53 o 
  -6   2   7       20.14       20.10      1.34 o 
  -5   2   7        0.25        0.15      0.43 o 
  -4   2   7        1.61        0.88      0.34 o 
  -3   2   7      116.70      115.62      1.47 o 
  -2   2   7       29.08       28.00      0.56 o 
  -1   2   7      356.84      353.65      1.96 o 
   0   2   7       50.22       51.93      0.81 o 
   1   2   7        0.20       -0.07      0.19 o 
   2   2   7       12.54       11.68      0.50 o 
   3   2   7       31.35       32.85      0.81 o 
   4   2   7      192.80      206.58      2.42 o 
   5   2   7      172.49      176.07      2.97 o 
   6   2   7       13.50       13.83      1.49 o 
   7   2   7       49.04       49.25      3.54 o 
  -7   3   7       19.36       15.59      2.70 o 
  -6   3   7      144.17      142.41      2.96 o 
  -5   3   7       20.08       18.19      1.00 o 
  -4   3   7        2.66        1.66      0.37 o 
  -3   3   7      104.13      120.33      1.85 o 
  -2   3   7      150.61      147.24      1.63 o 
  -1   3   7       34.46       34.36      0.66 o 
   0   3   7       49.09       51.57      0.94 o 
   1   3   7        4.06        4.55      0.40 o 
   2   3   7       73.00       73.05      1.32 o 
   3   3   7      113.51      112.16      1.81 o 
   4   3   7        5.31        4.55      0.66 o 
   5   3   7     1455.48     1492.21     12.08 o 
   6   3   7       27.29       26.39      2.05 o 
   7   3   7      325.42      331.11      8.42 o 
  -7   4   7      188.57      185.61      4.26 o 
  -6   4   7        6.61        3.52      0.93 o 
  -5   4   7     1262.43     1291.93      9.77 o 
  -4   4   7        6.32        7.24      0.67 o 
  -3   4   7      761.52      810.41      5.99 o 
  -2   4   7        0.42        0.64      0.27 o 
  -1   4   7      113.01      111.60      1.49 o 
   0   4   7        2.95        3.70      0.42 o 
   1   4   7        3.30        4.99      0.35 o 
   2   4   7      632.12      588.50      4.20 o 
   3   4   7     1165.78     1190.03      8.49 o 
   4   4   7      842.21      832.07      7.30 o 
   5   4   7      849.62      864.06      8.40 o 
   6   4   7      148.31      163.56      4.14 o 
   7   4   7        0.00        0.24      1.65 o 
  -7   5   7        1.58        1.22      1.53 o 
  -6   5   7       33.02       29.57      1.88 o 
  -5   5   7       55.25       50.81      1.84 o 
  -4   5   7      123.79      131.88      2.24 o 
  -3   5   7       64.87       69.25      1.47 o 
  -2   5   7        3.86        2.27      0.43 o 
  -1   5   7        3.61        3.83      0.44 o 
   0   5   7        2.92        0.87      0.33 o 
   1   5   7      355.57      369.22      3.88 o 
   2   5   7      220.02      214.27      2.78 o 
   3   5   7     2259.71     2264.70     14.31 o 
   4   5   7       75.43       83.77      2.25 o 
   5   5   7      848.48      857.45      8.97 o 
   6   5   7       26.70       25.42      2.60 o 
  -6   6   7       98.05       96.99      3.46 o 
  -5   6   7        0.23        0.15      0.49 o 
  -4   6   7       11.68       12.68      1.18 o 
  -3   6   7      152.03      159.18      2.62 o 
  -2   6   7      112.38      112.53      2.51 o 
  -1   6   7      153.25      164.34      2.50 o 
   0   6   7       13.54       10.99      1.12 o 
   1   6   7        5.25        5.94      0.66 o 
   2   6   7       43.38       42.13      1.45 o 
   3   6   7      193.99      202.91      4.10 o 
   4   6   7       27.15       27.37      1.51 o 
   5   6   7      253.61      269.90      5.41 o 
   6   6   7       43.35       40.52      3.01 o 
  -6   7   7        0.07        0.06      1.36 o 
  -5   7   7        1.43        0.75      0.86 o 
  -4   7   7        0.29        0.62      0.54 o 
  -3   7   7        0.07       -0.56      0.56 o 
  -2   7   7        0.13        0.40      0.57 o 
  -1   7   7        1.17        2.14      0.95 o 
   0   7   7        5.65        6.26      0.91 o 
   1   7   7       19.13       24.66      1.45 o 
   2   7   7      246.25      217.64      3.65 o 
   3   7   7       39.00       34.23      1.70 o 
   4   7   7       57.60       53.10      2.34 o 
   5   7   7       10.93        9.59      2.03 o 
  -5   8   7        4.40        0.15      1.23 o 
  -4   8   7        2.51        3.77      1.30 o 
  -3   8   7      319.53      320.15      6.30 o 
  -2   8   7       97.51       93.97      3.38 o 
  -1   8   7      238.45      211.68      4.45 o 
   0   8   7      121.07      109.28      2.64 o 
   1   8   7       48.74       46.88      2.01 o 
   2   8   7      728.28      642.75      7.23 o 
   3   8   7        3.09        2.32      0.80 o 
   4   8   7       14.98       14.66      1.51 o 
   5   8   7       44.52       34.74      3.60 o 
  -4   9   7       12.42        7.37      2.84 o 
  -3   9   7        0.13        0.00      1.03 o 
  -2   9   7      104.61       87.23      3.85 o 
  -1   9   7        7.11        6.57      1.33 o 
   0   9   7      202.05      163.56      4.88 o 
   1   9   7        0.00        1.31      0.94 o 
   2   9   7        5.78        2.61      0.95 o 
   3   9   7        1.46        3.16      1.06 o 
   4   9   7        8.24        7.91      2.50 o 
  -3  10   7        0.09       -0.67      1.90 o 
  -2  10   7      107.80      113.05     14.08 o 
  -1  10   7        4.18        2.31      3.35 o 
   0  10   7       39.03       31.50      4.01 o 
   1  10   7        1.59        0.67      2.01 o 
   2  10   7        1.81        0.96      0.96 o 
   3  10   7       10.13       11.05      2.92 o 
   0  11   7       67.38       63.68      8.04 o 
  -7   0   8        0.74        0.63      0.90 o 
  -6   0   8       81.06       78.08      4.93 o 
  -5   0   8       27.32       24.53      1.91 o 
  -4   0   8      445.25      439.51      6.03 o 
  -3   0   8      362.38      383.38      3.87 o 
  -2   0   8     4671.71     4829.25     25.74 o 
  -1   0   8      385.55      407.33      3.43 o 
   0   0   8     1921.26     2120.45     11.86 o 
   1   0   8      146.06      143.09      2.02 o 
   2   0   8      273.27      264.08      3.32 o 
   3   0   8       95.61      106.73      2.27 o 
   4   0   8       25.53       25.92      1.32 o 
   5   0   8       14.50       12.12      1.20 o 
   6   0   8       15.49       20.09      2.10 o 
   7   0   8      102.83      115.76      5.38 o 
  -7   1   8        1.61        0.34      0.88 o 
  -6   1   8        1.76        0.79      0.76 o 
  -5   1   8        7.61        8.85      0.72 o 
  -4   1   8        2.43        1.44      0.35 o 
  -3   1   8      115.16      117.38      1.49 o 
  -2   1   8       14.80       16.50      0.66 o 
  -1   1   8       97.00       96.74      1.14 o 
   0   1   8      227.45      252.88      1.99 o 
   1   1   8      127.37      129.58      1.57 o 
   2   1   8      108.34       85.86      1.27 o 
   3   1   8        4.59        4.57      0.48 o 
   4   1   8      148.98      147.67      2.07 o 
   5   1   8       76.60       80.38      2.32 o 
   6   1   8      102.30       96.86      3.05 o 
   7   1   8        0.39        0.37      1.07 o 
  -7   2   8       10.43        8.33      1.33 o 
  -6   2   8      113.47      116.87      3.26 o 
  -5   2   8        0.00       -0.43      0.43 o 
  -4   2   8      230.80      245.44      2.83 o 
  -3   2   8        5.39        4.75      0.52 o 
  -2   2   8       62.37       59.71      1.10 o 
  -1   2   8        0.28        0.04      0.16 o 
   0   2   8       18.79       18.74      0.56 o 
   1   2   8       79.52       63.94      1.18 o 
   2   2   8       12.10       12.92      0.65 o 
   3   2   8       77.11       79.35      1.53 o 
   4   2   8        0.02       -0.12      0.42 o 
   5   2   8      128.13      136.76      2.86 o 
   6   2   8        3.63        4.77      1.12 o 
   7   2   8       51.59       50.54      3.80 o 
  -7   3   8       89.75       90.46      3.32 o 
  -6   3   8       11.14       10.10      1.20 o 
  -5   3   8        3.43        2.13      0.66 o 
  -4   3   8        5.43        5.53      0.71 o 
  -3   3   8        9.56        9.69      0.67 o 
  -2   3   8       36.93       37.12      1.07 o 
  -1   3   8       74.36       71.73      1.15 o 
   0   3   8      311.03      293.81      2.43 o 
   1   3   8       33.44       36.32      0.95 o 
   2   3   8       79.59       73.47      1.33 o 
   3   3   8     1273.62     1251.54      8.17 o 
   4   3   8      203.12      202.00      3.28 o 
   5   3   8      926.64      937.61      9.08 o 
   6   3   8      195.74      215.88      4.93 o 
   7   3   8       66.13       67.22      4.83 o 
  -7   4   8       71.70       64.63      3.80 o 
  -6   4   8       21.24       19.44      1.79 o 
  -5   4   8       46.94       51.62      1.79 o 
  -4   4   8      117.04      109.77      2.07 o 
  -3   4   8       36.69       44.21      1.30 o 
  -2   4   8       51.97       51.43      1.22 o 
  -1   4   8        6.97        6.26      0.50 o 
   0   4   8      429.11      424.59      3.89 o 
   1   4   8      175.08      170.32      1.92 o 
   2   4   8      102.33       98.18      1.75 o 
   3   4   8      251.22      257.41      3.23 o 
   4   4   8        5.10        4.39      0.92 o 
   5   4   8      519.25      536.83     11.10 o 
   6   4   8        0.21        2.60      1.22 o 
  -7   5   8      143.32      144.38      5.91 o 
  -6   5   8       28.62       23.40      2.14 o 
  -5   5   8      154.16      160.75      3.16 o 
  -4   5   8       25.37       24.44      1.29 o 
  -3   5   8        6.21        6.09      0.61 o 
  -2   5   8       27.33       31.04      1.10 o 
  -1   5   8        0.22        0.33      0.34 o 
   0   5   8        8.69        8.22      0.76 o 
   1   5   8      790.01      775.31      6.71 o 
   2   5   8      344.50      326.03      3.49 o 
   3   5   8     1582.30     1592.04     11.80 o 
   4   5   8       11.98       11.97      1.18 o 
   5   5   8        9.04       12.50      1.40 o 
   6   5   8        2.21        3.17      1.76 o 
  -6   6   8        1.98        0.93      1.36 o 
  -5   6   8       22.86       23.32      1.64 o 
  -4   6   8        4.56        3.56      0.85 o 
  -3   6   8       16.10       15.85      1.04 o 
  -2   6   8       17.60       19.33      1.28 o 
  -1   6   8      122.83      120.44      2.61 o 
   0   6   8       87.96       86.45      2.28 o 
   1   6   8        1.30        1.57      0.55 o 
   2   6   8      111.79      105.33      3.04 o 
   3   6   8      127.66      123.39      2.58 o 
   4   6   8      144.39      142.09      3.16 o 
   5   6   8       12.82       11.95      1.47 o 
   6   6   8       56.42       47.36      6.11 o 
  -6   7   8        4.86        2.84      1.84 o 
  -5   7   8       66.51       70.07      5.51 o 
  -4   7   8       52.15       52.88      2.88 o 
  -3   7   8       27.12       21.12      1.55 o 
  -2   7   8       20.64       21.82      1.40 o 
  -1   7   8       25.86       29.39      1.94 o 
   0   7   8       86.14       69.05      2.27 o 
   1   7   8       25.39       22.23      1.22 o 
   2   7   8       36.13       38.09      1.70 o 
   3   7   8        0.80        0.86      0.72 o 
   4   7   8      138.14      141.49      3.81 o 
   5   7   8        7.77        7.65      2.78 o 
  -5   8   8       36.69       40.21      3.23 o 
  -4   8   8      168.81      163.38      6.36 o 
  -3   8   8        8.69        8.16      1.39 o 
  -2   8   8      235.88      217.71      5.38 o 
  -1   8   8        0.27        0.73      0.83 o 
   0   8   8      204.52      184.05      4.04 o 
   1   8   8       28.03       27.64      1.90 o 
   2   8   8       32.09       21.59      1.70 o 
   3   8   8        5.54        4.06      0.98 o 
   4   8   8        0.01        1.03      1.18 o 
  -4   9   8       72.31       71.57      5.80 o 
  -3   9   8        1.12        0.41      1.31 o 
  -2   9   8      104.40       92.66      5.80 o 
  -1   9   8       51.77       49.34      4.19 o 
   0   9   8       65.27       60.93      4.69 o 
   1   9   8       14.83       14.40      2.01 o 
   2   9   8        1.38        0.83      0.83 o 
   3   9   8        0.41        1.56      1.55 o 
  -2  10   8        3.84        2.68      3.35 o 
  -1  10   8       21.22       23.46      5.36 o 
   0  10   8        0.65       -1.34      2.01 o 
   1  10   8       48.78       56.30      7.37 o 
   2  10   8       15.56       15.22      2.03 o 
  -7   1   9       19.50       14.12      1.91 o 
  -6   1   9       18.56       21.76      1.67 o 
  -5   1   9       34.57       35.71      2.59 o 
  -4   1   9      182.93      180.18      2.40 o 
  -3   1   9       28.02       25.00      0.91 o 
  -2   1   9      484.19      536.73      3.57 o 
  -1   1   9       35.26       42.29      0.89 o 
   0   1   9      109.56      106.68      1.37 o 
   1   1   9       95.09       96.84      1.49 o 
   2   1   9        1.67        2.45      0.38 o 
   3   1   9       49.44       48.09      1.29 o 
   4   1   9      174.09      162.71      2.41 o 
   5   1   9       29.77       27.81      1.46 o 
   6   1   9      168.54      169.75      3.81 o 
  -7   2   9        9.54        8.23      1.57 o 
  -6   2   9        0.00       -0.67      0.67 o 
  -5   2   9       55.89       55.30      2.47 o 
  -4   2   9        1.62        1.49      0.52 o 
  -3   2   9       92.23       97.46      2.00 o 
  -2   2   9       20.38       19.16      0.78 o 
  -1   2   9        0.09        0.39      0.27 o 
   0   2   9       22.25       23.70      0.67 o 
   1   2   9        2.96        2.26      0.39 o 
   2   2   9      204.90      209.45      2.42 o 
   3   2   9      128.02      131.46      2.35 o 
   4   2   9       77.21       76.19      2.15 o 
   5   2   9        0.95        0.14      0.69 o 
   6   2   9      203.27      209.44      4.67 o 
  -7   3   9       18.31       13.66      1.99 o 
  -6   3   9        0.01        0.87      0.76 o 
  -5   3   9        2.38        2.23      0.72 o 
  -4   3   9      116.38      106.98      2.05 o 
  -3   3   9       41.86       47.60      1.61 o 
  -2   3   9       44.95       51.05      1.55 o 
  -1   3   9       21.36       24.06      0.91 o 
   0   3   9      197.46      201.94      2.16 o 
   1   3   9      340.89      327.85      3.08 o 
   2   3   9        1.51        0.74      0.37 o 
   3   3   9     1719.76     1680.99     11.34 o 
   4   3   9       74.81       77.71      2.39 o 
   5   3   9       50.03       50.55      2.41 o 
   6   3   9        0.33       -0.55      1.02 o 
  -7   4   9      479.55      455.20      9.07 o 
  -6   4   9       19.05       16.48      1.69 o 
  -5   4   9      150.21      151.64      3.59 o 
  -4   4   9        2.03        2.17      0.68 o 
  -3   4   9        7.59        7.50      0.84 o 
  -2   4   9       23.03       21.61      0.98 o 
  -1   4   9      410.69      427.40      3.86 o 
   0   4   9     1209.36     1184.88      7.43 o 
   1   4   9     3294.99     3318.01     15.81 o 
   2   4   9      854.20      833.50      6.45 o 
   3   4   9     1005.46     1007.90      8.95 o 
   4   4   9       91.11       90.13      2.64 o 
   5   4   9        8.72        5.95      1.65 o 
   6   4   9       51.84       52.81      4.35 o 
  -6   5   9       22.88       17.69      2.13 o 
  -5   5   9       52.44       51.39      2.79 o 
  -4   5   9       34.02       38.26      1.96 o 
  -3   5   9       11.73       13.27      0.94 o 
  -2   5   9        0.62        0.52      0.41 o 
  -1   5   9      796.12      816.42      7.06 o 
   0   5   9       42.95       42.96      1.29 o 
   1   5   9     2011.23     1972.12     12.50 o 
   2   5   9        4.87        3.25      0.54 o 
   3   5   9      419.03      408.03      5.38 o 
   4   5   9       17.02       15.81      1.38 o 
   5   5   9       20.42       18.95      1.79 o 
   6   5   9       59.02       59.56      4.29 o 
  -6   6   9        4.83        4.15      1.73 o 
  -5   6   9       72.19       75.15      4.10 o 
  -4   6   9       30.77       31.67      2.00 o 
  -3   6   9       10.60       13.40      1.11 o 
  -2   6   9       46.93       46.04      2.28 o 
  -1   6   9       18.89       20.04      1.30 o 
   0   6   9        9.71       12.08      1.12 o 
   1   6   9      163.84      169.10      3.07 o 
   2   6   9       48.76       47.59      2.12 o 
   3   6   9       20.16       19.22      1.71 o 
   4   6   9       95.19       88.81      2.80 o 
   5   6   9       43.30       43.95      7.83 o 
  -5   7   9       22.14       22.97      2.83 o 
  -4   7   9        0.06       -0.98      0.98 o 
  -3   7   9       13.03       11.52      1.91 o 
  -2   7   9       14.81       12.09      1.49 o 
  -1   7   9        3.00        2.57      0.99 o 
   0   7   9      137.53      126.78      3.61 o 
   1   7   9       29.65       25.50      1.52 o 
   2   7   9        0.57        0.21      0.63 o 
   3   7   9        2.65        2.38      0.84 o 
   4   7   9       25.56       22.31      2.95 o 
   5   7   9       27.11       30.54      3.72 o 
  -4   8   9       55.02       54.48      3.92 o 
  -3   8   9      102.85      110.55      6.43 o 
  -2   8   9      328.79      315.26      8.17 o 
  -1   8   9       18.85       18.16      2.03 o 
   0   8   9      504.44      455.76      8.62 o 
   1   8   9        1.02       -0.76      0.76 o 
   2   8   9        2.02        2.25      0.86 o 
   3   8   9        7.76        4.03      1.19 o 
   4   8   9        0.76        2.68      1.90 o 
  -3   9   9        1.18       -1.34      2.68 o 
  -2   9   9      198.54      168.24     12.74 o 
  -1   9   9        8.69       12.29      3.69 o 
   0   9   9        4.38        2.68      1.90 o 
   1   9   9        0.02        0.96      2.01 o 
   2   9   9        0.38        0.75      0.99 o 
   3   9   9       80.73       93.36      5.15 o 
  -1  10   9        5.80        7.37      4.02 o 
   0  10   9        0.00        2.68      2.68 o 
   1  10   9        3.26        5.36      3.35 o 
  -7   0  10        0.37        0.96      1.86 o 
  -6   0  10      568.99      538.75      9.60 o 
  -5   0  10      139.33      129.97      3.60 o 
  -4   0  10     2186.60     2202.47     19.34 o 
  -3   0  10       19.84       20.44      1.35 o 
  -2   0  10      182.86      225.36      4.07 o 
  -1   0  10        2.77        4.29      0.67 o 
   0   0  10      370.62      346.12      4.48 o 
   1   0  10       80.58       89.76      2.66 o 
   2   0  10        4.40        3.97      0.72 o 
   3   0  10      247.43      229.45      4.45 o 
   4   0  10       68.91       58.72      2.23 o 
   5   0  10      185.48      182.55      5.84 o 
   6   0  10        1.60        1.23      1.41 o 
  -7   1  10       12.63       11.01      1.50 o 
  -6   1  10       30.95       28.57      1.76 o 
  -5   1  10       75.52       71.66      2.29 o 
  -4   1  10        1.62        1.28      0.46 o 
  -3   1  10       58.87       57.55      1.38 o 
  -2   1  10       30.17       34.60      1.44 o 
  -1   1  10       71.95       79.13      1.53 o 
   0   1  10       94.12       85.94      1.36 o 
   1   1  10        1.64        2.62      0.42 o 
   2   1  10       19.11       22.19      0.95 o 
   3   1  10       19.38       14.12      0.88 o 
   4   1  10      265.19      240.83      3.04 o 
   5   1  10        0.25        1.43      0.68 o 
   6   1  10      203.26      194.76      4.69 o 
  -7   2  10        3.64        2.79      1.37 o 
  -6   2  10       11.89       12.07      1.45 o 
  -5   2  10        4.66        4.61      1.11 o 
  -4   2  10       62.11       59.71      2.06 o 
  -3   2  10        2.50        1.85      0.58 o 
  -2   2  10        2.33        1.42      0.50 o 
  -1   2  10       59.58       54.75      1.33 o 
   0   2  10       35.81       33.49      1.00 o 
   1   2  10       93.83       90.87      1.63 o 
   2   2  10       46.62       51.16      1.34 o 
   3   2  10        2.12        1.84      0.50 o 
   4   2  10        3.21        3.50      0.73 o 
   5   2  10      100.80       98.27      2.60 o 
   6   2  10      118.99      126.31      4.20 o 
  -6   3  10        0.02       -0.25      0.81 o 
  -5   3  10        2.32        0.92      0.73 o 
  -4   3  10       16.85       16.84      1.64 o 
  -3   3  10       31.89       32.19      1.63 o 
  -2   3  10       18.52       19.53      1.12 o 
  -1   3  10      204.83      210.44      2.69 o 
   0   3  10       34.64       31.41      0.93 o 
   1   3  10     1113.07     1103.14      6.97 o 
   2   3  10      466.61      469.68      4.12 o 
   3   3  10      389.79      381.71      4.78 o 
   4   3  10      170.29      185.06      3.47 o 
   5   3  10       11.39        8.62      1.37 o 
   6   3  10       39.84       43.87      3.26 o 
  -6   4  10       87.82       90.47      3.42 o 
  -5   4  10       13.37       13.16      1.70 o 
  -4   4  10       20.31       19.05      1.49 o 
  -3   4  10       72.77       70.74      2.88 o 
  -2   4  10      692.81      700.16      6.49 o 
  -1   4  10       63.98       62.84      1.63 o 
   0   4  10       72.51       68.34      1.64 o 
   1   4  10      812.04      814.30      5.63 o 
   2   4  10        2.38        2.00      0.61 o 
   3   4  10      453.39      455.48      5.64 o 
   4   4  10        7.39        7.37      1.06 o 
   5   4  10       15.12       17.31      1.96 o 
   6   4  10       21.15       18.48      3.12 o 
  -6   5  10       11.33        9.99      2.23 o 
  -5   5  10        1.08       -0.34      1.00 o 
  -4   5  10       37.72       36.52      2.40 o 
  -3   5  10        7.60        7.47      0.94 o 
  -2   5  10      100.86      103.29      2.32 o 
  -1   5  10     1199.15     1235.32      9.21 o 
   0   5  10      271.00      266.52      3.28 o 
   1   5  10     1090.68     1127.36      9.03 o 
   2   5  10        7.93        7.92      0.89 o 
   3   5  10       53.32       58.80      2.67 o 
   4   5  10        0.20       -0.69      0.69 o 
   5   5  10       24.15       20.81      3.15 o 
  -5   6  10       16.71       13.71      2.08 o 
  -4   6  10        0.43       -0.73      0.73 o 
  -3   6  10       22.96       22.54      2.59 o 
  -2   6  10      118.61      131.73      4.10 o 
  -1   6  10        5.28        3.03      1.10 o 
   0   6  10       32.73       36.56      2.09 o 
   1   6  10        1.64        1.64      0.80 o 
   2   6  10       99.66      102.79      3.53 o 
   3   6  10       81.95       84.66      2.43 o 
   4   6  10        2.91        3.28      1.02 o 
   5   6  10       14.35       15.07      2.48 o 
  -5   7  10        6.49        2.52      2.04 o 
  -4   7  10        4.12        1.68      2.37 o 
  -3   7  10        0.07       -0.90      2.58 o 
  -2   7  10       45.72       48.28      3.49 o 
  -1   7  10        3.32        3.30      1.45 o 
   0   7  10      129.79      129.79      3.95 o 
   1   7  10        0.66        0.05      0.75 o 
   2   7  10      131.87      133.16      3.34 o 
   3   7  10       15.49       18.95      1.90 o 
   4   7  10        2.46        3.62      2.23 o 
  -4   8  10      172.65      175.66      8.53 o 
  -3   8  10        7.99        6.64      2.68 o 
  -2   8  10       99.10      100.00      6.28 o 
  -1   8  10       35.20       32.44      3.05 o 
   0   8  10        0.34        0.57      1.61 o 
   1   8  10        6.54        9.23      1.74 o 
   2   8  10        0.33        0.05      1.03 o 
   3   8  10       86.45       92.87      5.93 o 
  -3   9  10       54.26       50.27      8.04 o 
  -2   9  10      109.07       97.19     10.05 o 
  -1   9  10       14.42       12.74      4.69 o 
   0   9  10       17.25       14.08      4.69 o 
   1   9  10       11.46        7.37      4.02 o 
   2   9  10      104.00      143.16      8.71 o 
  -6   1  11      264.00      243.20      5.28 o 
  -5   1  11       11.73       10.79      1.16 o 
  -4   1  11       48.11       52.30      2.37 o 
  -3   1  11       22.49       22.33      1.43 o 
  -2   1  11      163.12      165.06      2.71 o 
  -1   1  11       49.74       48.94      1.47 o 
   0   1  11       11.92       10.71      0.79 o 
   1   1  11        0.12        0.04      0.39 o 
   2   1  11      230.90      187.38      2.64 o 
   3   1  11       67.12       61.74      1.59 o 
   4   1  11      217.03      190.85      3.29 o 
   5   1  11       12.79       14.13      1.51 o 
   6   1  11       35.36       32.93      2.70 o 
  -6   2  11        0.71        0.41      1.04 o 
  -5   2  11       16.97       16.87      1.58 o 
  -4   2  11        2.75        2.80      0.85 o 
  -3   2  11        9.89        9.97      1.35 o 
  -2   2  11       29.03       30.57      1.50 o 
  -1   2  11       25.22       28.95      1.33 o 
   0   2  11       59.44       58.70      1.78 o 
   1   2  11       27.74       28.73      1.07 o 
   2   2  11      103.27      103.47      2.41 o 
   3   2  11       29.82       29.01      1.40 o 
   4   2  11       51.70       44.03      1.83 o 
   5   2  11       62.53       63.11      2.66 o 
   6   2  11        8.33       10.15      1.97 o 
  -6   3  11       28.00       21.64      1.94 o 
  -5   3  11        8.59        9.56      1.63 o 
  -4   3  11      248.37      251.31      4.93 o 
  -3   3  11       38.32       41.63      2.49 o 
  -2   3  11      121.21      116.53      2.81 o 
  -1   3  11      436.03      433.51      4.73 o 
   0   3  11        0.11        0.12      0.33 o 
   1   3  11      991.33      986.96      6.61 o 
   2   3  11      134.11      137.04      2.40 o 
   3   3  11       40.33       36.92      1.98 o 
   4   3  11        0.00        0.25      0.72 o 
   5   3  11       42.71       44.13      2.80 o 
  -6   4  11       11.69       13.37      2.07 o 
  -5   4  11       25.40       25.97      2.32 o 
  -4   4  11       78.41       72.80      3.10 o 
  -3   4  11     1247.71     1314.11     13.26 o 
  -2   4  11      972.93      997.50     10.02 o 
  -1   4  11     3825.50     3992.07     31.90 o 
   0   4  11      315.36      318.02      4.08 o 
   1   4  11      558.15      580.50      5.62 o 
   2   4  11       34.65       35.23      1.41 o 
   3   4  11       16.34       17.60      1.66 o 
   4   4  11       69.32       68.12      2.72 o 
   5   4  11       10.63       11.59      2.43 o 
  -5   5  11       27.73       33.30      7.06 o 
  -4   5  11        0.74        0.08      1.18 o 
  -3   5  11      521.04      543.59      7.30 o 
  -2   5  11       22.06       21.17      1.28 o 
  -1   5  11      650.58      659.19      7.87 o 
   0   5  11       97.30       99.84      2.28 o 
   1   5  11       86.01       81.13      2.39 o 
   2   5  11       14.50       12.89      1.28 o 
   3   5  11       12.03       11.17      1.25 o 
   4   5  11       11.71       10.00      1.55 o 
   5   5  11       60.58       61.80      4.39 o 
  -5   6  11        5.53        6.30      2.43 o 
  -4   6  11       18.86       17.87      4.19 o 
  -3   6  11        9.27       11.87      2.01 o 
  -2   6  11        2.75        0.71      1.18 o 
  -1   6  11       49.08       49.17      2.48 o 
   0   6  11       75.13       75.53      2.45 o 
   1   6  11       50.74       54.25      2.24 o 
   2   6  11      100.14       95.09      3.16 o 
   3   6  11       41.31       46.16      1.87 o 
   4   6  11        7.45        6.38      1.66 o 
  -4   7  11       13.46       16.43      3.79 o 
  -3   7  11        0.00        0.27      1.45 o 
  -2   7  11       34.70       33.06      3.52 o 
  -1   7  11        1.08        1.41      1.38 o 
   0   7  11        9.00        8.39      1.55 o 
   1   7  11       11.72        8.88      1.52 o 
   2   7  11        1.01        0.45      0.80 o 
   3   7  11        3.23        2.97      1.65 o 
  -3   8  11        4.13        0.89      2.09 o 
  -2   8  11      128.02      108.73      6.43 o 
  -1   8  11       11.86        9.75      2.35 o 
   0   8  11       31.75       29.05      3.70 o 
   1   8  11        3.33        4.96      2.46 o 
   2   8  11        1.58        2.90      2.09 o 
  -1   9  11        6.37       14.08      5.36 o 
   0   9  11       19.55       43.57      7.37 o 
  -6   0  12      724.54      688.46     15.03 o 
  -5   0  12        0.37       -0.04      0.96 o 
  -4   0  12        4.30        2.76      1.12 o 
  -3   0  12        0.56        2.20      0.83 o 
  -2   0  12      115.28      118.46      3.87 o 
  -1   0  12      101.17      106.35      4.13 o 
   0   0  12      107.84       95.88      3.01 o 
   1   0  12      438.83      387.77      5.83 o 
   2   0  12      168.45      129.51      3.48 o 
   3   0  12       77.80       64.22      3.27 o 
   4   0  12        6.34        5.78      1.92 o 
   5   0  12       13.55       18.74      3.80 o 
  -6   1  12        8.92        9.95      1.51 o 
  -5   1  12        9.60        9.27      1.45 o 
  -4   1  12        3.35        2.16      0.74 o 
  -3   1  12       19.74       24.12      2.12 o 
  -2   1  12       13.39       15.57      1.38 o 
  -1   1  12        1.37        0.42      0.49 o 
   0   1  12       26.28       19.55      1.08 o 
   1   1  12        0.02       -0.49      0.49 o 
   2   1  12      374.08      311.28      4.07 o 
   3   1  12        0.23        0.69      0.60 o 
   4   1  12      205.85      182.65      4.12 o 
   5   1  12       24.37       24.75      3.09 o 
  -6   2  12       11.63       11.83      1.62 o 
  -5   2  12        3.64        4.81      1.25 o 
  -4   2  12        0.04        0.75      0.80 o 
  -3   2  12       19.88       23.91      1.84 o 
  -2   2  12      132.92      132.22      3.55 o 
  -1   2  12       27.38       28.97      1.30 o 
   0   2  12       48.34       49.03      1.59 o 
   1   2  12       59.79       58.59      1.78 o 
   2   2  12       10.48        4.88      0.74 o 
   3   2  12       19.14       15.24      1.27 o 
   4   2  12       88.84       83.32      2.94 o 
   5   2  12       71.61       71.68      3.16 o 
  -6   3  12        0.17        1.03      1.26 o 
  -5   3  12        1.18       -0.44      1.15 o 
  -4   3  12       11.51       12.34      1.47 o 
  -3   3  12      276.59      295.99      5.95 o 
  -2   3  12       27.80       28.00      1.90 o 
  -1   3  12      420.11      423.92      5.33 o 
   0   3  12      351.81      363.23      4.29 o 
   1   3  12       58.32       55.02      1.60 o 
   2   3  12       18.99       17.01      1.24 o 
   3   3  12        0.71        1.17      0.66 o 
   4   3  12      122.24      133.22      3.96 o 
   5   3  12       30.50       42.80      3.32 o 
  -5   4  12      127.42      143.27      4.74 o 
  -4   4  12      471.02      489.01      9.43 o 
  -3   4  12        0.00       -0.81      0.81 o 
  -2   4  12       14.23       15.78      1.62 o 
  -1   4  12     1005.69     1039.74      9.66 o 
   0   4  12       36.70       41.97      1.53 o 
   1   4  12      167.77      168.44      2.91 o 
   2   4  12        5.91        5.50      1.00 o 
   3   4  12       16.00       13.13      1.21 o 
   4   4  12       39.51       42.70      4.45 o 
  -5   5  12       67.31       61.78      6.11 o 
  -4   5  12      220.65      231.13      6.63 o 
  -3   5  12     1191.20     1285.03     18.24 o 
  -2   5  12       78.00       87.55      3.64 o 
  -1   5  12      366.62      380.60      5.93 o 
   0   5  12       60.84       57.79      2.02 o 
   1   5  12      166.45      185.08      3.64 o 
   2   5  12        1.06        0.59      0.71 o 
   3   5  12        4.81        3.54      0.89 o 
   4   5  12       15.35       15.34      2.57 o 
  -4   6  12       57.29       58.59      6.70 o 
  -3   6  12        0.96       -1.59      1.72 o 
  -2   6  12        6.40        6.70      1.75 o 
  -1   6  12       17.09       20.34      1.90 o 
   0   6  12       11.02       15.67      1.55 o 
   1   6  12       36.45       37.25      3.05 o 
   2   6  12        7.01        8.27      1.75 o 
   3   6  12        1.77        1.60      1.78 o 
  -3   7  12       11.48       11.17      3.53 o 
  -2   7  12      125.23      127.63      9.07 o 
  -1   7  12        3.82        5.81      2.09 o 
   0   7  12       58.76       69.27     10.48 o 
   1   7  12        2.63        2.41      1.18 o 
   2   7  12       14.99       23.36      4.27 o 
   3   7  12       20.54       23.73      4.48 o 
  -2   8  12        3.64        2.68      3.35 o 
  -1   8  12       59.18       75.74      9.38 o 
   0   8  12       13.94       32.84      6.70 o 
   1   8  12       92.91      109.75      4.50 o 
  -5   1  13        9.29        8.04      1.34 o 
  -4   1  13       72.21       83.75      3.68 o 
  -3   1  13       12.68       14.43      1.22 o 
  -2   1  13       40.92       39.95      1.74 o 
  -1   1  13       20.73       21.41      1.30 o 
   0   1  13      216.57      184.71      5.41 o 
   1   1  13       12.70        9.12      1.42 o 
   2   1  13      171.09      145.79      3.26 o 
   3   1  13      113.18      117.51      2.86 o 
   4   1  13        3.69        2.70      1.45 o 
   5   1  13        0.39        0.11      1.27 o 
  -5   2  13       30.77       27.77      2.52 o 
  -4   2  13        9.06        6.21      2.29 o 
  -3   2  13       10.21       11.71      1.65 o 
  -2   2  13        6.68        5.35      1.19 o 
  -1   2  13        0.07        0.28      0.60 o 
   0   2  13       30.71       28.84      1.47 o 
   1   2  13       20.18       18.75      1.24 o 
   2   2  13        0.31        0.85      0.71 o 
   3   2  13       18.28       14.98      2.14 o 
   4   2  13       14.77       13.87      1.98 o 
  -5   3  13       39.58       40.86      2.84 o 
  -4   3  13       23.45       21.01      2.24 o 
  -3   3  13      326.27      360.83      6.35 o 
  -2   3  13        2.70        1.07      0.98 o 
  -1   3  13      230.25      242.10      5.43 o 
   0   3  13      122.83      130.80      2.54 o 
   1   3  13      183.21      174.15      2.98 o 
   2   3  13        4.39        3.81      0.89 o 
   3   3  13       18.35       15.84      1.47 o 
   4   3  13        2.06        4.49      1.51 o 
  -5   4  13     1654.50     1727.13     19.26 o 
  -4   4  13      463.47      489.97      8.26 o 
  -3   4  13     2453.53     2653.40     27.10 o 
  -2   4  13       30.04       34.15      2.40 o 
  -1   4  13      118.33      122.41      2.98 o 
   0   4  13       18.91       18.39      1.55 o 
   1   4  13       13.62       11.86      1.23 o 
   2   4  13       43.70       38.60      1.76 o 
   3   4  13        0.47        0.41      0.82 o 
   4   4  13       31.76       41.70      3.19 o 
  -4   5  13      140.58      151.48      9.01 o 
  -3   5  13       43.90       46.69      3.65 o 
  -2   5  13       88.76       89.33      5.61 o 
  -1   5  13        9.91        5.53      1.55 o 
   0   5  13       12.75       12.89      1.39 o 
   1   5  13        0.74       -0.27      0.73 o 
   2   5  13        5.70        8.01      1.61 o 
   3   5  13      203.50      249.48      7.84 o 
  -3   6  13        0.27       -1.12      1.49 o 
  -2   6  13       95.55      102.15      5.82 o 
  -1   6  13      122.98      139.35      5.29 o 
   0   6  13       40.29       37.88      2.28 o 
   1   6  13        1.14       -0.11      0.90 o 
   2   6  13        0.10        0.41      1.23 o 
  -2   7  13        4.59        4.94      2.57 o 
  -1   7  13        0.45        0.19      1.61 o 
   0   7  13        7.42       13.55      2.56 o 
   1   7  13       67.96       82.05      6.39 o 
  -5   0  14        1.61        2.20      1.24 o 
  -4   0  14        0.09        0.67      1.20 o 
  -3   0  14      146.63      143.10      5.78 o 
  -2   0  14      300.70      304.06      6.38 o 
  -1   0  14      326.00      304.28      7.35 o 
   0   0  14      303.70      259.76      8.33 o 
   1   0  14        2.77        1.50      1.31 o 
   2   0  14       13.54       14.38      2.32 o 
   3   0  14        0.11        0.15      1.31 o 
   4   0  14        1.46        3.29      2.68 o 
  -5   1  14       17.69       16.36      2.78 o 
  -4   1  14        0.02        0.20      0.98 o 
  -3   1  14       20.59       23.80      1.77 o 
  -2   1  14       62.50       61.18      2.02 o 
  -1   1  14        3.63        2.64      0.73 o 
   0   1  14      309.35      274.95      4.78 o 
   1   1  14        0.63        0.01      0.74 o 
   2   1  14      159.02      138.17      3.50 o 
   3   1  14       22.77       21.48      1.80 o 
   4   1  14       31.32       37.93      3.10 o 
  -5   2  14        2.39        1.47      1.26 o 
  -4   2  14      151.49      158.34      7.25 o 
  -3   2  14        1.47        0.76      1.02 o 
  -2   2  14        8.05        6.41      2.25 o 
  -1   2  14       87.56       89.99      2.55 o 
   0   2  14        3.54        3.93      0.95 o 
   1   2  14       15.62       18.74      1.44 o 
   2   2  14       20.16       20.88      1.94 o 
   3   2  14       36.76       33.39      2.73 o 
   4   2  14        2.72        0.35      1.26 o 
  -4   3  14       30.56       31.66      4.26 o 
  -3   3  14       53.76       53.50      2.84 o 
  -2   3  14      122.80      126.35      4.31 o 
  -1   3  14        0.01       -0.23      0.70 o 
   0   3  14       18.69       21.12      1.73 o 
   1   3  14        0.90        1.18      0.73 o 
   2   3  14      118.44      121.78      3.70 o 
   3   3  14       89.97      120.24      6.14 o 
  -4   4  14        4.59        2.75      1.76 o 
  -3   4  14      596.22      649.29     11.03 o 
  -2   4  14       68.27       70.34      3.32 o 
  -1   4  14       14.57       14.01      1.46 o 
   0   4  14        4.26        2.40      0.91 o 
   1   4  14        0.45        0.06      0.88 o 
   2   4  14       58.08       63.93      2.80 o 
   3   4  14        8.31       10.66      1.87 o 
  -3   5  14       42.24       44.55      3.83 o 
  -2   5  14       49.99       50.46      3.70 o 
  -1   5  14      123.35      133.40      4.21 o 
   0   5  14        4.63        2.61      1.23 o 
   1   5  14        0.05       -0.88      1.01 o 
   2   5  14       35.84       41.11      3.94 o 
  -2   6  14        9.61       10.55      3.28 o 
  -1   6  14        0.27        0.53      1.01 o 
   0   6  14       12.36       11.49      2.52 o 
   1   6  14        0.95        2.01      1.78 o 
  -4   1  15       52.83       51.73      3.67 o 
  -3   1  15       42.99       47.21      3.86 o 
  -2   1  15      152.36      153.44      3.62 o 
  -1   1  15        7.11        8.36      1.09 o 
   0   1  15       68.58       62.68      3.54 o 
   1   1  15       91.22       86.59      3.33 o 
   2   1  15        3.26        4.37      1.57 o 
   3   1  15       42.02       49.35      5.32 o 
  -4   2  15        0.26       -0.45      1.18 o 
  -3   2  15        0.35       -1.20      1.45 o 
  -2   2  15        0.21        1.07      0.90 o 
  -1   2  15        0.15       -0.40      0.62 o 
   0   2  15       13.83       21.22      2.29 o 
   1   2  15        0.83       -0.10      1.02 o 
   2   2  15        2.38        1.56      1.36 o 
   3   2  15        1.42        1.24      1.40 o 
  -3   3  15        7.62        7.93      2.52 o 
  -2   3  15       48.26       52.59      4.06 o 
  -1   3  15      137.26      123.50      4.44 o 
   0   3  15       19.10       18.13      2.21 o 
   1   3  15        7.09        7.84      1.40 o 
   2   3  15        6.03        2.71      1.24 o 
  -3   4  15        1.97        1.20      1.86 o 
  -2   4  15       15.93       14.94      2.25 o 
  -1   4  15       13.37       15.75      5.14 o 
   0   4  15        1.15        0.18      1.35 o 
   1   4  15       27.00       39.12      4.06 o 
   2   4  15      124.72      154.26      4.62 o 
  -2   5  15        2.58        2.09      1.91 o 
  -1   5  15       13.76       12.62      2.45 o 
   0   5  15       45.28       62.88      5.19 o 
   1   5  15      303.34      373.98      9.60 o 
  -3   0  16      119.49      132.10      5.86 o 
  -2   0  16      275.21      261.06     10.72 o 
  -1   0  16        1.87        1.68      1.72 o 
   0   0  16       11.49       28.82      4.69 o 
   1   0  16       30.19       24.74      3.96 o 
   2   0  16        1.12        3.08      2.23 o 
  -3   1  16        4.06        2.18      1.64 o 
  -2   1  16      151.81      144.64      4.37 o 
  -1   1  16        1.71        2.58      1.33 o 
   0   1  16       66.98       67.02      4.36 o 
   1   1  16       11.70       10.51      2.00 o 
  -2   2  16        0.15        0.53      1.65 o 
  -1   2  16       76.45       90.94      5.20 o 
   0   2  16        0.84       -0.79      0.88 o 
   1   2  16        0.00        1.24      1.46 o 
  -2   3  16       49.65       55.46      6.11 o 
  -1   3  16        5.33        5.33      1.95 o 
   0   3  16       35.34       41.83      4.52 o 
                                                 
